# Supplementary material for: Untargeted and Targeted Liquid Chromatography‐Mass Spectrometry–Based Lipidomic Profiling Revealed a Potential Biomarker Panel to Distinguish Clinical Isolates of M. tuberculosis From Nontuberculous M. kansasii
Source: Pulm Med. 2026 May 31;2026:5535650. doi: 10.1155/pm/5535650 (PMC13239167; doi:10.1155/pm/5535650)
Supplement: Supplementary file 2 — Supporting Information 2 Excel Sheet: S. Sheet 1: List of exclusive and common lipids in Figure 1c,e. S. Sheet 2: List of exclusive and common lipids in Figure 2c,e. S. Sheet 3: List of exclusive and common lipids in Figure 4. [file PM-2026-5535650-s001.xlsx]

## Sheet: S. Sheet 1
Figure 1 C				Figure 1 E
MTBvsNTM_All Lipid Categories				MTBvsNTM_FA				MTBvsNTM_GL				MTBvsNTM_GPL				MTBvsNTM_PK				MTBvsNTM_PR				MTBvsNTM_SL
Exclusive Lipids in "MTB"	Exclusive Lipids in "NTM"	Common Lipids in "MTB" and "NTM"		Exclusive Lipids in "MTB_FA"	Exclusive Lipids in "NTM_FA"	Common Lipids in "MTB_FA" and "NTM_FA"		Exclusive Lipids in "MTB_GL"	Exclusive Lipids in "NTM_GL"	Common Lipids in "MTB_GL" and "NTM_GL"		Exclusive Lipids in "MTB_GPL"	Exclusive Lipids in "NTM_GPL"	Common Lipids in "MTB_GPL" and "NTM_GPL"		Exclusive Lipids in "MTB_PK"	Exclusive Lipids in "NTM_PK"	Common Lipids in "MTB_PK" and "NTM_PK"		Exclusive Lipids in "MTB_PR"	Exclusive Lipidsin "NTM_PR"	Common Lipids in "MTB_PR" and "NTM_PR"		Exclusive Lipids in "MTB_SL"	Exclusive Lipids in "NTM_SL"	Common Lipids in "MTB_SL" and "NTM_SL"
MPM (C30)	MPM (C31)	Mbt +Fe (R=17:0)		Mycosanoic acid (C25)	Hydroxyphthioceranic acid (C37)	Mycocerosic acid (C30)		MG (RCO2H=20:0)	MG (RCO2H=21:0)	MG (RCO2H=14:0)		Lyso-PG (RCO2H=17:0)	PG (R1CO2H+R2CO2H=30:0)	Lyso-PG (RCO2H=15:1)		MPM (C30)	MPM (C31)	Mbt +Fe (R=17:0)		DP-PP	There is no exclusive lipids	MK-9		Ac2SGL (C58)	Ac2SGL (C76)	Ac2SGL (C57)
MPM (C33)	Mbt -Fe (R=17:1)	Mbt +Fe (R=18:0)		Mycocerosic acid (C25)	Hydroxyphthioceranic acid (C48)	Mycocerosic acid (C32)		MG (RCO2H=26:0)	DG (R1CO2H+R2CO2H=46:1)	MG (RCO2H=15:1)		PG (R1CO2H+R2CO2H=32:0)	PG (R1CO2H+R2CO2H=33:1)	Lyso-PG (RCO2H=17:1)		MPM (C33)	Mbt -Fe (R=17:1)	Mbt +Fe (R=18:0)		MK S881		MK-8 (H2)		Ac2SGL (C67)	DAT1 (C56)	Ac2SGL (C64)
MPM (C34)	Mbt -Fe (R=19:1)	Mbt +Fe (R=19:0)		Phthioceranic acid (C39)	Hydroxyphthioceranic acid (C42)	Mycocerosic acid (C33)		MG (RCO2H=20:1)	DG (R1CO2H+R2CO2H=43:1)	MG (RCO2H=15:0)		PG (R1CO2H+R2CO2H=38:1)	PG (R1CO2H+R2CO2H=36:1)	Lyso-PG (RCO2H=19:1)		MPM (C34)	Mbt -Fe (R=19:1)	Mbt +Fe (R=19:0)		MK-9 (H2)		DP		Ac2SGL (C55)		SL-III (C92)
Mbt +Fe (R=17:1)	MG (RCO2H=21:0)	Mbt -Fe (R=19:0)		Mycolipenic acid (C29)	Hydroxyphthioceranic acid (C39)	Phthioceranic acid (C33)		DG (R1CO2H+R2CO2H=31:0)	DG (R1CO2H+R2CO2H=45:1)	MG (RCO2H=16:0)		PG (R1CO2H+R2CO2H=33:0)	PG (R1CO2H+R2CO2H=41:1)	Lyso-PG (RCO2H=16:0)		Mbt +Fe (R=17:1)		Mbt -Fe (R=19:0)		DP-P				Ac2SGL (C69)		DAT1 (C55)
Mbt +Fe (R=18:1)	DG (R1CO2H+R2CO2H=46:1)	Mbt -Fe (R=20:0)		Mycolipanolic acid (C24)	Mycolipanolic acid (C27)	Mycocerosic acid (C34)		DG (R1CO2H+R2CO2H=49:1)	DG (R1CO2H+R2CO2H=34:1)	MG (RCO2H=17:0)		PG (R1CO2H+R2CO2H=34:1)	PG (R1CO2H+R2CO2H=43:0)	Lyso-PG (RCO2H=18:0)		Mbt +Fe (R=18:1)		Mbt -Fe (R=20:0)						DAT1 (C52)		DAT2 (C56)
MG (RCO2H=20:0)	DG (R1CO2H+R2CO2H=43:1)	MG (RCO2H=14:0)		Mycocerosic acid (C27)	Keto-MA (C92)	Phthioceranic acid (C34)		DG (R1CO2H+R2CO2H=44:1)	DG (R1CO2H+R2CO2H=37:1)	MG (RCO2H=18:1)		PG (R1CO2H+R2CO2H=45:0)	PG (R1CO2H+R2CO2H=31:2)	Lyso-PG (RCO2H=18:1)										DAT2 (C57)		DAT2 (C54)
MG (RCO2H=26:0)	DG (R1CO2H+R2CO2H=45:1)	MG (RCO2H=15:1)		Phthioceranic acid (C48)	Keto-MA (C74)	Hydroxyphthioceranic acid (C34)		DG (R1CO2H+R2CO2H=32:0)	DG (R1CO2H+R2CO2H=52:0)	MG (RCO2H=18:0)		PG (R1CO2H+R2CO2H=37:1)	PG (R1CO2H+R2CO2H=32:1)	Lyso-PG (RCO2H=19:0)										DAT2 (C59)		DAT2 (C55)
MG (RCO2H=20:1)	DG (R1CO2H+R2CO2H=34:1)	MG (RCO2H=15:0)		Mycosanoic acid (C26)	Keto-MA (C90)	Phthioceranic acid (C37)		DG (R1CO2H+R2CO2H=37:0)	DG (R1CO2H+R2CO2H=32:1)	MG (RCO2H=19:0)		PG (R1CO2H+R2CO2H=38:0)	PG (R1CO2H+R2CO2H=37:2)	Lyso-PG (RCO2H=16:1)
DG (R1CO2H+R2CO2H=31:0)	DG (R1CO2H+R2CO2H=37:1)	MG (RCO2H=16:0)		Mycocersoci acid (C26)	Methoxy-MA (C82)	Phthioceranic acid (C40)		DG (R1CO2H+R2CO2H=47:0)	DG (R1CO2H+R2CO2H=42:2)	MG (RCO2H=24:0)		PG (R1CO2H+R2CO2H=39:0)	PG (R1CO2H+R2CO2H=31:1)	Lyso-PG (RCO2H=20:0)
DG (R1CO2H+R2CO2H=49:1)	DG (R1CO2H+R2CO2H=52:0)	MG (RCO2H=17:0)		Keto-MA (C88)	Methoxy-MA (C89)	Hydroxyphthioceranic acid (C40)		DG (R1CO2H+R2CO2H=33:2)	TG (R1CO2H+R2CO2H+R3CO2H=57:0)	MG (RCO2H=16:1)		PG (R1CO2H+R2CO2H=46:0)	Lyso-PIM1 (RCO2H=16:0)	Lyso-PI (RCO2H=19:0)
DG (R1CO2H+R2CO2H=44:1)	DG (R1CO2H+R2CO2H=32:1)	MG (RCO2H=18:1)		Keto-MA (C85)	Methoxy-MA (C79)	Mycosanoic acid (C24)		DG (R1CO2H+R2CO2H=40:2)	TG (R1CO2H+R2CO2H+R3CO2H=60:3)	MG (RCO2H=17:1)		PG (R1CO2H+R2CO2H=36:2)	Lyso-PIM1 (RCO2H=18:1)	Lyso-PI (RCO2H=16:0)
DG (R1CO2H+R2CO2H=32:0)	DG (R1CO2H+R2CO2H=42:2)	MG (RCO2H=18:0)		Keto-MA (C84)	Alpha-MA (C78)	Mycocerosic acid (C24)		DG (R1CO2H+R2CO2H=44:0)	TG (R1CO2H+R2CO2H+R3CO2H=61:1)	MG (RCO2H=27:0)		PG (R1CO2H+R2CO2H=44:0)	Lyso-PIM2 (RCO2H=19:0)	Lyso-PI (RCO2H=17:0)
DG (R1CO2H+R2CO2H=37:0)	TG (R1CO2H+R2CO2H+R3CO2H=57:0)	MG (RCO2H=19:0)		Keto-MA (C86)	Alpha-MA (C93)	Mycocerosic acid (C28)		DG (R1CO2H+R2CO2H=36:1)	TG (R1CO2H+R2CO2H+R3CO2H=51:1)	MG (RCO2H=22:0)		PG (R1CO2H+R2CO2H=40:0)	Lyso-PIM3 (RCO2H=18:2)	Lyso-PI (RCO2H=18:2)
DG (R1CO2H+R2CO2H=47:0)	TG (R1CO2H+R2CO2H+R3CO2H=60:3)	MG (RCO2H=24:0)		Methoxy-MA (C78)	DIMA (C84)	Mycocerosic acid (C29)		DG (R1CO2H+R2CO2H=41:1)	TG (R1CO2H+R2CO2H+R3CO2H=53:1)	MG (RCO2H=22:1)		PG (R1CO2H+R2CO2H=42:0)	PIM2 (R1CO2H+R2CO2H=33:1)	Lyso-PI (RCO2H=19:1)
DG (R1CO2H+R2CO2H=33:2)	TG (R1CO2H+R2CO2H+R3CO2H=61:1)	MG (RCO2H=16:1)		Methoxy-MA (C84)	DIMA (C81)	Mycocerosic acid (C35)		DG (R1CO2H+R2CO2H=49:0)	TG (R1CO2H+R2CO2H+R3CO2H=44:1)	DG (R1CO2H+R2CO2H=29:1)		Lyso-PIM1 (RCO2H=19:1)	PIM2 (R1CO2H+R2CO2H=31:0)	Lyso-PI (RCO2H=19:2)
DG (R1CO2H+R2CO2H=40:2)	TG (R1CO2H+R2CO2H+R3CO2H=51:1)	MG (RCO2H=17:1)		Methoxy-MA (C75)	GMM (Alpha-MA,C84)	Phthioceranic acid (C36)		DG (R1CO2H+R2CO2H=48:1)	TG (R1CO2H+R2CO2H+R3CO2H=59:1)	DG (R1CO2H+R2CO2H=31:2)		Lyso-PIM1 (RCO2H=17:0)	PIM2 (R1CO2H+R2CO2H=34:2)	Lyso-PI (RCO2H=18:0)
DG (R1CO2H+R2CO2H=44:0)	TG (R1CO2H+R2CO2H+R3CO2H=53:1)	MG (RCO2H=27:0)		Methoxy-MA (C80)	GMM (methoxy-MA,C81)	Phthioceranic acid (C45)		DG (R1CO2H+R2CO2H=39:0)	TG (R1CO2H+R2CO2H+R3CO2H=62:1)	DG (R1CO2H+R2CO2H=34:2)		Lyso-PIM2 (RCO2H=19:1)	PIM2 (R1CO2H+R2CO2H=30:0)	Lyso-PI (RCO2H=18:1)
DG (R1CO2H+R2CO2H=36:1)	TG (R1CO2H+R2CO2H+R3CO2H=44:1)	MG (RCO2H=22:0)		Methoxy-MA (C83)	GMM (methoxy-MA,C86)	Mycolipenic acid (C25)		TG (R1CO2H+R2CO2H+R3CO2H=48:1)	TG (R1CO2H+R2CO2H+R3CO2H=63:1)	DG (R1CO2H+R2CO2H=35:1)		Lyso-PIM2 (RCO2H=18:2)	PIM2 (R1CO2H+R2CO2H=33:0)	PG (R1CO2H+R2CO2H=35:1)
DG (R1CO2H+R2CO2H=41:1)	TG (R1CO2H+R2CO2H+R3CO2H=59:1)	MG (RCO2H=22:1)		Methoxy-MA (C87)	GMM (methoxy-MA,C77)	Mycolipanolic acid (C28)		TG (R1CO2H+R2CO2H+R3CO2H=62:3)	TG (R1CO2H+R2CO2H+R3CO2H=61:0)	DG (R1CO2H+R2CO2H=39:1)		Lyso-PIM3 (RCO2H=18:1)	PIM2 (R1CO2H+R2CO2H=37:2)	PG (R1CO2H+R2CO2H=35:2)
DG (R1CO2H+R2CO2H=49:0)	TG (R1CO2H+R2CO2H+R3CO2H=62:1)	DG (R1CO2H+R2CO2H=29:1)		Methoxy-MA (C92)	GMM (Alpha-MA,C80)	Mycocerosic acid (C31)		TG (R1CO2H+R2CO2H+R3CO2H=73:1)	TG (R1CO2H+R2CO2H+R3CO2H=77:1)	DG (R1CO2H+R2CO2H=28:0)		Lyso-PIM3 (RCO2H=18:0)	PIM2 (R1CO2H+R2CO2H=34:0)	PG (R1CO2H+R2CO2H=35:0)
DG (R1CO2H+R2CO2H=48:1)	TG (R1CO2H+R2CO2H+R3CO2H=63:1)	DG (R1CO2H+R2CO2H=31:2)		Alpha-MA (C79)	GMM (methoxy-MA,C75)	Phthioceranic acid (C31)		TG (R1CO2H+R2CO2H+R3CO2H=83:0)	TG (R1CO2H+R2CO2H+R3CO2H=51:3)	DG (R1CO2H+R2CO2H=30:0)		Lyso-PIM3 (RCO2H=19:2)	PIM2 (R1CO2H+R2CO2H=32:2)	PG (R1CO2H+R2CO2H=36:0)
DG (R1CO2H+R2CO2H=39:0)	TG (R1CO2H+R2CO2H+R3CO2H=61:0)	DG (R1CO2H+R2CO2H=34:2)		Alpha-MA (C90)	GMM (keto-MA,C93)	Hydroxyphthioceranic acid (C33)		TG (R1CO2H+R2CO2H+R3CO2H=43:1)	TG (R1CO2H+R2CO2H+R3CO2H=51:0)	DG (R1CO2H+R2CO2H=33:1)		Lyso-PIM3 (RCO2H=19:1)	Ac1PIM1 (R1CO2H+R2CO2H+R3CO2H=46:0)	PG (R1CO2H+R2CO2H=29:1)
TG (R1CO2H+R2CO2H+R3CO2H=48:1)	TG (R1CO2H+R2CO2H+R3CO2H=77:1)	DG (R1CO2H+R2CO2H=35:1)		Alpha-MA (C86)	GMM (Alpha-MA (monoenoic or monocyclopropanoic),C94)	Phthioceranic acid (C43)		TG (R1CO2H+R2CO2H+R3CO2H=45:1)	TG (R1CO2H+R2CO2H+R3CO2H=55:1)	DG (R1CO2H+R2CO2H=33:0)		PIM2 (R1CO2H+R2CO2H=36:3)	Ac1PIM1 (R1CO2H+R2CO2H+R3CO2H=51:0)	PG (R1CO2H+R2CO2H=33:2)
TG (R1CO2H+R2CO2H+R3CO2H=62:3)	TG (R1CO2H+R2CO2H+R3CO2H=51:3)	DG (R1CO2H+R2CO2H=39:1)		Alpha-MA (C76)	GMM (keto-MA,C77)	Hydroxyphthioceranic acid (C31)		TG (R1CO2H+R2CO2H+R3CO2H=49:3)	TG (R1CO2H+R2CO2H+R3CO2H=74:1)	DG (R1CO2H+R2CO2H=34:0)		PIM2 (R1CO2H+R2CO2H=32:1)	Ac1PIM1 (R1CO2H+R2CO2H+R3CO2H=53:3)	PG (R1CO2H+R2CO2H=30:1)
TG (R1CO2H+R2CO2H+R3CO2H=73:1)	TG (R1CO2H+R2CO2H+R3CO2H=51:0)	DG (R1CO2H+R2CO2H=28:0)		Alpha-MA (C85)	GMM (Alpha-MA (monoenoic or monocyclopropanoic),C78)	Phthioceranic acid (C46)		TG (R1CO2H+R2CO2H+R3CO2H=73:0)	TG (R1CO2H+R2CO2H+R3CO2H=80:0)	DG (R1CO2H+R2CO2H=35:2)		PIM2 (R1CO2H+R2CO2H=37:0)	Ac1PIM1 (R1CO2H+R2CO2H+R3CO2H=51:1)	PG (R1CO2H+R2CO2H=45:1)
TG (R1CO2H+R2CO2H+R3CO2H=83:0)	TG (R1CO2H+R2CO2H+R3CO2H=55:1)	DG (R1CO2H+R2CO2H=30:0)		Alpha-MA (C83)	GMM (methoxy-MA,C89)	Hydroxyphthioceranic acid (C45)		TG (R1CO2H+R2CO2H+R3CO2H=79:1)	TG (R1CO2H+R2CO2H+R3CO2H=69:2)	DG (R1CO2H+R2CO2H=38:2)		Ac1PIM1 (R1CO2H+R2CO2H+R3CO2H=49:4)	Ac1PIM1 (R1CO2H+R2CO2H+R3CO2H=53:5)	PG (R1CO2H+R2CO2H=37:0)
TG (R1CO2H+R2CO2H+R3CO2H=43:1)	TG (R1CO2H+R2CO2H+R3CO2H=74:1)	DG (R1CO2H+R2CO2H=33:1)		Alpha-MA (C81)	GMM (Alpha-MA,C85)	Hydroxyphthioceranic acid (C43)		TG (R1CO2H+R2CO2H+R3CO2H=46:0)	TG (R1CO2H+R2CO2H+R3CO2H=53:0)	DG (R1CO2H+R2CO2H=39:2)		Ac1PIM1 (R1CO2H+R2CO2H+R3CO2H=50:0)	Ac1PIM1 (R1CO2H+R2CO2H+R3CO2H=57:4)	PG (R1CO2H+R2CO2H=30:2)
TG (R1CO2H+R2CO2H+R3CO2H=45:1)	TG (R1CO2H+R2CO2H+R3CO2H=80:0)	DG (R1CO2H+R2CO2H=33:0)		Alpha-MA (C77)	TMM (Alpha-MA,C84)	Hydroxyphthioceranic acid (C36)		TG (R1CO2H+R2CO2H+R3CO2H=52:1)	TG (R1CO2H+R2CO2H+R3CO2H=56:1)	DG (R1CO2H+R2CO2H=29:0)		Ac1PIM1 (R1CO2H+R2CO2H+R3CO2H=52:4)	PIM3 (R1CO2H+R2CO2H=35:1)	PG (R1CO2H+R2CO2H=34:2)
TG (R1CO2H+R2CO2H+R3CO2H=49:3)	TG (R1CO2H+R2CO2H+R3CO2H=69:2)	DG (R1CO2H+R2CO2H=34:0)		Alpha-MA (C80)	TMM (keto-MA,C80)	Hydroxyphthioceranic acid (C46)		TG (R1CO2H+R2CO2H+R3CO2H=43:0)	TG (R1CO2H+R2CO2H+R3CO2H=66:3)	DG (R1CO2H+R2CO2H=46:0)		Ac1PIM1 (R1CO2H+R2CO2H+R3CO2H=52:5)	PIM3 (R1CO2H+R2CO2H=34:0)	PG (R1CO2H+R2CO2H=32:2)
TG (R1CO2H+R2CO2H+R3CO2H=73:0)	TG (R1CO2H+R2CO2H+R3CO2H=53:0)	DG (R1CO2H+R2CO2H=35:2)		DIMA (C87)	DIMB (C88)	Mycolipenic acid (C27)		TG (R1CO2H+R2CO2H+R3CO2H=58:0)	TG (R1CO2H+R2CO2H+R3CO2H=66:0)	DG (R1CO2H+R2CO2H=36:0)		Ac1PIM1 (R1CO2H+R2CO2H+R3CO2H=55:5)	PIM3 (R1CO2H+R2CO2H=30:0)	Lyso-PIM1 (RCO2H=19:2)
TG (R1CO2H+R2CO2H+R3CO2H=79:1)	TG (R1CO2H+R2CO2H+R3CO2H=56:1)	DG (R1CO2H+R2CO2H=38:2)		DIMA (C104)	DIMB (C81)	Phthioceranic acid (C42)		TG (R1CO2H+R2CO2H+R3CO2H=61:2)	TG (R1CO2H+R2CO2H+R3CO2H=74:0)	DG (R1CO2H+R2CO2H=37:2)		Ac1PIM1 (R1CO2H+R2CO2H+R3CO2H=51:2)	PIM3 (R1CO2H+R2CO2H=33:0)	Lyso-PIM1 (RCO2H=18:0)
TG (R1CO2H+R2CO2H+R3CO2H=46:0)	TG (R1CO2H+R2CO2H+R3CO2H=66:3)	DG (R1CO2H+R2CO2H=39:2)		DIMA (C83)		Mycolipenic acid (C28)		TG (R1CO2H+R2CO2H+R3CO2H=47:3)	TG (R1CO2H+R2CO2H+R3CO2H=57:3)	DG (R1CO2H+R2CO2H=40:1)		Ac1PIM1 (R1CO2H+R2CO2H+R3CO2H=57:3)	PIM3 (R1CO2H+R2CO2H=37:0)	Lyso-PIM1 (RCO2H=18:2)
TG (R1CO2H+R2CO2H+R3CO2H=52:1)	TG (R1CO2H+R2CO2H+R3CO2H=66:0)	DG (R1CO2H+R2CO2H=29:0)		DIMA (C99)		Mycolipanolic acid (C26)		TG (R1CO2H+R2CO2H+R3CO2H=49:2)	TG (R1CO2H+R2CO2H+R3CO2H=52:3)	DG (R1CO2H+R2CO2H=44:2)		Ac1PIM1 (R1CO2H+R2CO2H+R3CO2H=48:3)	PIM3 (R1CO2H+R2CO2H=36:0)	Lyso-PIM2 (RCO2H=17:0)
TG (R1CO2H+R2CO2H+R3CO2H=43:0)	TG (R1CO2H+R2CO2H+R3CO2H=74:0)	DG (R1CO2H+R2CO2H=46:0)		DIMA (C105)		Methoxy-MA (C86)		TG (R1CO2H+R2CO2H+R3CO2H=70:1)	TG (R1CO2H+R2CO2H+R3CO2H=68:1)	DG (R1CO2H+R2CO2H=38:1)		Ac1PIM1 (R1CO2H+R2CO2H+R3CO2H=47:1)	CL (2R1CO2H+2R2CO2H=63:1)	Lyso-PIM2 (RCO2H=19:2)
TG (R1CO2H+R2CO2H+R3CO2H=58:0)	TG (R1CO2H+R2CO2H+R3CO2H=57:3)	DG (R1CO2H+R2CO2H=36:0)		DIMA (C91)		GMM (keto-MA,C76)		TG (R1CO2H+R2CO2H+R3CO2H=48:3)	TG (R1CO2H+R2CO2H+R3CO2H=46:1)	DG (R1CO2H+R2CO2H=31:1)		Ac1PIM1 (R1CO2H+R2CO2H+R3CO2H=53:4)	CL (2R1CO2H+2R2CO2H=76:3)	Lyso-PIM2 (RCO2H=16:0)
TG (R1CO2H+R2CO2H+R3CO2H=61:2)	TG (R1CO2H+R2CO2H+R3CO2H=52:3)	DG (R1CO2H+R2CO2H=37:2)		GMM (Alpha-MA (monoenoic or monocyclopropanoic),C88)		GMM (Alpha-MA (monoenoic or monocyclopropanoic),C77)		TG (R1CO2H+R2CO2H+R3CO2H=48:0)	TG (R1CO2H+R2CO2H+R3CO2H=77:0)	DG (R1CO2H+R2CO2H=36:2)		Ac1PIM1 (R1CO2H+R2CO2H+R3CO2H=48:0)	CL (2R1CO2H+2R2CO2H=64:1)	PIM2 (R1CO2H+R2CO2H=35:1)
TG (R1CO2H+R2CO2H+R3CO2H=47:3)	TG (R1CO2H+R2CO2H+R3CO2H=68:1)	DG (R1CO2H+R2CO2H=40:1)		GMM (Alpha-MA,C79)		GMM (keto-MA,C75)		TG (R1CO2H+R2CO2H+R3CO2H=49:1)		DG (R1CO2H+R2CO2H=32:2)		Ac1PIM1 (R1CO2H+R2CO2H+R3CO2H=49:0)	CL (2R1CO2H+2R2CO2H=69:4)	PIM2 (R1CO2H+R2CO2H=36:2)
TG (R1CO2H+R2CO2H+R3CO2H=49:2)	TG (R1CO2H+R2CO2H+R3CO2H=46:1)	DG (R1CO2H+R2CO2H=44:2)		GMM (methoxy-MA,C88)		GMM (Alpha-MA (monoenoic or monocyclopropanoic),C76)		TG (R1CO2H+R2CO2H+R3CO2H=56:0)		DG (R1CO2H+R2CO2H=50:0)		Ac1PIM1 (R1CO2H+R2CO2H+R3CO2H=54:5)	CL (2R1CO2H+2R2CO2H=61:0)	Lyso-PIM4 (RCO2H=16:0)
TG (R1CO2H+R2CO2H+R3CO2H=70:1)	TG (R1CO2H+R2CO2H+R3CO2H=77:0)	DG (R1CO2H+R2CO2H=38:1)		GMM (methoxy-MA,C87)		TMM (keto-MA,C88)		TG (R1CO2H+R2CO2H+R3CO2H=56:3)		DG (R1CO2H+R2CO2H=30:1)		Ac1PIM1 (R1CO2H+R2CO2H+R3CO2H=53:0)	CL (2R1CO2H+2R2CO2H=66:4)	CL (2R1CO2H+2R2CO2H=83:1)
TG (R1CO2H+R2CO2H+R3CO2H=48:3)	Hydroxyphthioceranic acid (C37)	DG (R1CO2H+R2CO2H=31:1)		GMM (methoxy-MA,C83)		TMM (Alpha-MA (monoenoic or monocyclopropanoic),C89)		TG (R1CO2H+R2CO2H+R3CO2H=75:1)		DG (R1CO2H+R2CO2H=48:0)		Lyso-PIM4 (RCO2H=19:2)	CL (2R1CO2H+2R2CO2H=69:0)	Lyso-PE (R1CO2H=16:1)
TG (R1CO2H+R2CO2H+R3CO2H=48:0)	Hydroxyphthioceranic acid (C48)	DG (R1CO2H+R2CO2H=36:2)		GMM (methoxy-MA,C82)		DIMB (C85)		TG (R1CO2H+R2CO2H+R3CO2H=78:1)		DG (R1CO2H+R2CO2H=41:2)		Lyso-PIM4 (RCO2H=18:0)	CL (2R1CO2H+2R2CO2H=64:0)	Lyso-PE (R1CO2H=16:0)
TG (R1CO2H+R2CO2H+R3CO2H=49:1)	Hydroxyphthioceranic acid (C42)	DG (R1CO2H+R2CO2H=32:2)		GMM (Alpha-MA,C78)				TG (R1CO2H+R2CO2H+R3CO2H=78:0)		DG (R1CO2H+R2CO2H=47:1)		PIM3 (R1CO2H+R2CO2H=31:0)	CL (2R1CO2H+2R2CO2H=75:1)	Lyso-PE (R1CO2H=18:1)
TG (R1CO2H+R2CO2H+R3CO2H=56:0)	Hydroxyphthioceranic acid (C39)	DG (R1CO2H+R2CO2H=50:0)		GMM (methoxy-MA,C80)				TG (R1CO2H+R2CO2H+R3CO2H=46:2)		DG (R1CO2H+R2CO2H=54:0)		PIM3 (R1CO2H+R2CO2H=36:1)	CL (2R1CO2H+2R2CO2H=65:2)	Lyso-PE (R1CO2H=17:1)
TG (R1CO2H+R2CO2H+R3CO2H=56:3)	Mycolipanolic acid (C27)	DG (R1CO2H+R2CO2H=30:1)		GMM (keto-MA,C87)				TG (R1CO2H+R2CO2H+R3CO2H=48:2)		DG (R1CO2H+R2CO2H=51:0)		PIM3 (R1CO2H+R2CO2H=35:4)	CL (2R1CO2H+2R2CO2H=68:0)	Lyso-PE (R1CO2H=17:0)
TG (R1CO2H+R2CO2H+R3CO2H=75:1)	Keto-MA (C92)	DG (R1CO2H+R2CO2H=48:0)		TMM (methoxy-MA,C82)				TG (R1CO2H+R2CO2H+R3CO2H=60:1)		DG (R1CO2H+R2CO2H=35:0)		PIM3 (R1CO2H+R2CO2H=36:3)	CL (2R1CO2H+2R2CO2H=71:2)	Lyso-PE (R1CO2H=18:0)
TG (R1CO2H+R2CO2H+R3CO2H=78:1)	Keto-MA (C74)	DG (R1CO2H+R2CO2H=41:2)		TMM (keto-MA,C82)				TG (R1CO2H+R2CO2H+R3CO2H=62:2)		TG (R1CO2H+R2CO2H+R3CO2H=52:2)		CL (2R1CO2H+2R2CO2H=77:1)	CL (2R1CO2H+2R2CO2H=70:3)	Lyso-PE (R1CO2H=19:0)
TG (R1CO2H+R2CO2H+R3CO2H=78:0)	Keto-MA (C90)	DG (R1CO2H+R2CO2H=47:1)		TMM (Alpha-MA (monoenoic or monocyclopropanoic),C83)				TG (R1CO2H+R2CO2H+R3CO2H=67:3)		TG (R1CO2H+R2CO2H+R3CO2H=62:0)		CL (2R1CO2H+2R2CO2H=76:2)	CL (2R1CO2H+2R2CO2H=73:0)	PE (R1CO2H+R2CO2H=31:0)
TG (R1CO2H+R2CO2H+R3CO2H=46:2)	Methoxy-MA (C82)	DG (R1CO2H+R2CO2H=54:0)		TMM (methoxy-MA,C83)				TG (R1CO2H+R2CO2H+R3CO2H=47:1)		TG (R1CO2H+R2CO2H+R3CO2H=45:2)		CL (2R1CO2H+2R2CO2H=63:4)	Ac1PIM2 (R1CO2H+R2CO2H+R3CO2H=52:4,R4=H)	PE (R1CO2H+R2CO2H=32:0)
TG (R1CO2H+R2CO2H+R3CO2H=48:2)	Methoxy-MA (C89)	DG (R1CO2H+R2CO2H=51:0)		TMM (methoxy-MA,C84)				TG (R1CO2H+R2CO2H+R3CO2H=57:1)		TG (R1CO2H+R2CO2H+R3CO2H=45:0)		CL (2R1CO2H+2R2CO2H=67:3)	Ac1PIM2 (R1CO2H+R2CO2H+R3CO2H=48:3,R4=H)	PE (R1CO2H+R2CO2H=33:2)
TG (R1CO2H+R2CO2H+R3CO2H=60:1)	Methoxy-MA (C79)	DG (R1CO2H+R2CO2H=35:0)		DIMB (C83)				TG (R1CO2H+R2CO2H+R3CO2H=65:0)		TG (R1CO2H+R2CO2H+R3CO2H=53:3)		CL (2R1CO2H+2R2CO2H=64:3)	Ac1PIM2 (R1CO2H+R2CO2H+R3CO2H=49:1,R4=H)	PE (R1CO2H+R2CO2H=40:0)
TG (R1CO2H+R2CO2H+R3CO2H=62:2)	Alpha-MA (C78)	TG (R1CO2H+R2CO2H+R3CO2H=52:2)		DIMB (C82)				TG (R1CO2H+R2CO2H+R3CO2H=50:3)		TG (R1CO2H+R2CO2H+R3CO2H=55:0)		CL (2R1CO2H+2R2CO2H=78:3)	Ac1PIM2 (R1CO2H+R2CO2H+R3CO2H=56:2,R4=H)	PE (R1CO2H+R2CO2H=33:1)
TG (R1CO2H+R2CO2H+R3CO2H=67:3)	Alpha-MA (C93)	TG (R1CO2H+R2CO2H+R3CO2H=62:0)		DIMB (C86)						TG (R1CO2H+R2CO2H+R3CO2H=53:2)		CL (2R1CO2H+2R2CO2H=73:2)	Ac1PIM2 (R1CO2H+R2CO2H+R3CO2H=48:0,R4=H)	PE (R1CO2H+R2CO2H=33:0)
TG (R1CO2H+R2CO2H+R3CO2H=47:1)	DIMA (C84)	TG (R1CO2H+R2CO2H+R3CO2H=45:2)		DIMB (C91)						TG (R1CO2H+R2CO2H+R3CO2H=54:2)		CL (2R1CO2H+2R2CO2H=77:0)	Ac1PIM2 (R1CO2H+R2CO2H+R3CO2H=52:3,R4=H)	PE (R1CO2H+R2CO2H=36:1)
TG (R1CO2H+R2CO2H+R3CO2H=57:1)	DIMA (C81)	TG (R1CO2H+R2CO2H+R3CO2H=45:0)								TG (R1CO2H+R2CO2H+R3CO2H=57:2)		CL (2R1CO2H+2R2CO2H=71:3)	Ac1PIM2 (R1CO2H+R2CO2H+R3CO2H=56:3,R4=H)	PE (R1CO2H+R2CO2H=37:1)
TG (R1CO2H+R2CO2H+R3CO2H=65:0)	GMM (Alpha-MA,C84)	TG (R1CO2H+R2CO2H+R3CO2H=53:3)								TG (R1CO2H+R2CO2H+R3CO2H=58:2)		CL (2R1CO2H+2R2CO2H=75:3)	Ac1PIM2 (R1CO2H+R2CO2H+R3CO2H=51:0,R4=H)	PE (R1CO2H+R2CO2H=30:0)
TG (R1CO2H+R2CO2H+R3CO2H=50:3)	GMM (methoxy-MA,C81)	TG (R1CO2H+R2CO2H+R3CO2H=55:0)								TG (R1CO2H+R2CO2H+R3CO2H=76:2)		CL (2R1CO2H+2R2CO2H=82:3)	Ac1PIM2 (R1CO2H+R2CO2H+R3CO2H=54:5,R4=H)	PE (R1CO2H+R2CO2H=31:1)
Mycosanoic acid (C25)	GMM (methoxy-MA,C86)	TG (R1CO2H+R2CO2H+R3CO2H=53:2)								TG (R1CO2H+R2CO2H+R3CO2H=50:1)		CL (2R1CO2H+2R2CO2H=75:2)	Lyso-PIM5 (RCO2H=19:2)	PE (R1CO2H+R2CO2H=32:2)
Mycocerosic acid (C25)	GMM (methoxy-MA,C77)	TG (R1CO2H+R2CO2H+R3CO2H=54:2)								TG (R1CO2H+R2CO2H+R3CO2H=56:2)		CL (2R1CO2H+2R2CO2H=59:1)	PIM4 (R1CO2H+R2CO2H=34:3)	PE (R1CO2H+R2CO2H=30:1)
Phthioceranic acid (C39)	GMM (Alpha-MA,C80)	TG (R1CO2H+R2CO2H+R3CO2H=57:2)								TG (R1CO2H+R2CO2H+R3CO2H=60:0)		CL (2R1CO2H+2R2CO2H=67:0)	PIM4 (R1CO2H+R2CO2H=31:0)	PE (R1CO2H+R2CO2H=37:2)
Mycolipenic acid (C29)	GMM (methoxy-MA,C75)	TG (R1CO2H+R2CO2H+R3CO2H=58:2)								TG (R1CO2H+R2CO2H+R3CO2H=49:0)		CL (2R1CO2H+2R2CO2H=79:0)	PIM4 (R1CO2H+R2CO2H=32:0)	PE (R1CO2H+R2CO2H=37:0)
Mycolipanolic acid (C24)	GMM (keto-MA,C93)	TG (R1CO2H+R2CO2H+R3CO2H=76:2)								TG (R1CO2H+R2CO2H+R3CO2H=50:2)		CL (2R1CO2H+2R2CO2H=80:3)	Ac1PIM3 (R1CO2H+R2CO2H+R3CO2H=54:1,R4=H)	PE (R1CO2H+R2CO2H=35:2)
Mycocerosic acid (C27)	GMM (Alpha-MA (monoenoic or monocyclopropanoic),C94)	TG (R1CO2H+R2CO2H+R3CO2H=50:1)								TG (R1CO2H+R2CO2H+R3CO2H=55:2)		CL (2R1CO2H+2R2CO2H=68:2)	Ac1PIM3 (R1CO2H+R2CO2H+R3CO2H=44:0,R4=H)	PE (R1CO2H+R2CO2H=32:1)
Phthioceranic acid (C48)	GMM (keto-MA,C77)	TG (R1CO2H+R2CO2H+R3CO2H=56:2)								TG (R1CO2H+R2CO2H+R3CO2H=47:0)		CL (2R1CO2H+2R2CO2H=78:0)	Ac1PIM3 (R1CO2H+R2CO2H+R3CO2H=56:4,R4=H)	PE (R1CO2H+R2CO2H=34:1)
Mycosanoic acid (C26)	GMM (Alpha-MA (monoenoic or monocyclopropanoic),C78)	TG (R1CO2H+R2CO2H+R3CO2H=60:0)								TG (R1CO2H+R2CO2H+R3CO2H=63:3)		Ac1PIM2 (R1CO2H+R2CO2H+R3CO2H=55:3,R4=H)	Ac1PIM3 (R1CO2H+R2CO2H+R3CO2H=48:0,R4=H)	PE (R1CO2H+R2CO2H=34:0)
Mycocersoci acid (C26)	GMM (methoxy-MA,C89)	TG (R1CO2H+R2CO2H+R3CO2H=49:0)								TG (R1CO2H+R2CO2H+R3CO2H=54:0)		Ac1PIM2 (R1CO2H+R2CO2H+R3CO2H=51:5,R4=H)	Lyso-PE (R1CO2H=20:0)	PE (R1CO2H+R2CO2H=38:0)
Keto-MA (C88)	GMM (Alpha-MA,C85)	TG (R1CO2H+R2CO2H+R3CO2H=50:2)								TG (R1CO2H+R2CO2H+R3CO2H=50:0)		Ac1PIM2 (R1CO2H+R2CO2H+R3CO2H=50:0,R4=H)	PE (R1CO2H+R2CO2H=35:0)	PI (R1CO2H+R2CO2H=32:0)
Keto-MA (C85)	TMM (Alpha-MA,C84)	TG (R1CO2H+R2CO2H+R3CO2H=55:2)								TG (R1CO2H+R2CO2H+R3CO2H=58:1)		Ac1PIM2 (R1CO2H+R2CO2H+R3CO2H=45:0,R4=H)	PE (R1CO2H+R2CO2H=36:2)	PI (R1CO2H+R2CO2H=37:2)
Keto-MA (C84)	TMM (keto-MA,C80)	TG (R1CO2H+R2CO2H+R3CO2H=47:0)								TG (R1CO2H+R2CO2H+R3CO2H=59:3)		Ac1PIM2 (R1CO2H+R2CO2H+R3CO2H=53:1,R4=H)	PE (R1CO2H+R2CO2H=36:0)	PI (R1CO2H+R2CO2H=33:0)
Keto-MA (C86)	DIMB (C88)	TG (R1CO2H+R2CO2H+R3CO2H=63:3)								TG (R1CO2H+R2CO2H+R3CO2H=60:2)		Ac1PIM2 (R1CO2H+R2CO2H+R3CO2H=55:2,R4=H)	PE (R1CO2H+R2CO2H=35:1)	PI (R1CO2H+R2CO2H=36:1)
Methoxy-MA (C78)	DIMB (C81)	TG (R1CO2H+R2CO2H+R3CO2H=54:0)								TG (R1CO2H+R2CO2H+R3CO2H=61:3)		Ac1PIM2 (R1CO2H+R2CO2H+R3CO2H=49:2,R4=H)	PE (R1CO2H+R2CO2H=34:2)	PI (R1CO2H+R2CO2H=34:0)
Methoxy-MA (C84)	PG (R1CO2H+R2CO2H=30:0)	TG (R1CO2H+R2CO2H+R3CO2H=50:0)								TG (R1CO2H+R2CO2H+R3CO2H=81:1)		Ac1PIM2 (R1CO2H+R2CO2H+R3CO2H=52:0,R4=H)	PI (R1CO2H+R2CO2H=35:3)	PI (R1CO2H+R2CO2H=34:4)
Methoxy-MA (C75)	PG (R1CO2H+R2CO2H=33:1)	TG (R1CO2H+R2CO2H+R3CO2H=58:1)								TG (R1CO2H+R2CO2H+R3CO2H=58:3)		Lyso-PIM5 (RCO2H=16:0)	PI (R1CO2H+R2CO2H=34:1)	PI (R1CO2H+R2CO2H=35:2)
Methoxy-MA (C80)	PG (R1CO2H+R2CO2H=36:1)	TG (R1CO2H+R2CO2H+R3CO2H=59:3)										Lyso-PIM5 (RCO2H=19:1)	PI (R1CO2H+R2CO2H=35:4)	PI (R1CO2H+R2CO2H=35:1)
Methoxy-MA (C83)	PG (R1CO2H+R2CO2H=41:1)	TG (R1CO2H+R2CO2H+R3CO2H=60:2)										PIM4 (R1CO2H+R2CO2H=34:4)	PIM1 (R1CO2H+R2CO2H=34:4)	PI (R1CO2H+R2CO2H=30:0)
Methoxy-MA (C87)	PG (R1CO2H+R2CO2H=43:0)	TG (R1CO2H+R2CO2H+R3CO2H=61:3)										PIM4 (R1CO2H+R2CO2H=35:1)	PIM1 (R1CO2H+R2CO2H=37:2)	PIM1 (R1CO2H+R2CO2H=36:1)
Methoxy-MA (C92)	PG (R1CO2H+R2CO2H=31:2)	TG (R1CO2H+R2CO2H+R3CO2H=81:1)										Ac1PIM3 (R1CO2H+R2CO2H+R3CO2H=49:3,R4=H)	PIM1 (R1CO2H+R2CO2H=33:0)	PIM1 (R1CO2H+R2CO2H=32:0)
Alpha-MA (C79)	PG (R1CO2H+R2CO2H=32:1)	TG (R1CO2H+R2CO2H+R3CO2H=58:3)										Ac1PIM3 (R1CO2H+R2CO2H+R3CO2H=49:4,R4=H)	PIM1 (R1CO2H+R2CO2H=35:3)	PIM1 (R1CO2H+R2CO2H=35:2)
Alpha-MA (C90)	PG (R1CO2H+R2CO2H=37:2)	Mycocerosic acid (C30)										Ac1PIM3 (R1CO2H+R2CO2H+R3CO2H=51:3,R4=H)	PIM1 (R1CO2H+R2CO2H=35:0)	PIM1 (R1CO2H+R2CO2H=35:4)
Alpha-MA (C86)	PG (R1CO2H+R2CO2H=31:1)	Mycocerosic acid (C32)										Ac1PIM3 (R1CO2H+R2CO2H+R3CO2H=49:1,R4=H)	PIM1 (R1CO2H+R2CO2H=34:2)	PIM1 (R1CO2H+R2CO2H=32:1)
Alpha-MA (C76)	Lyso-PIM1 (RCO2H=16:0)	Mycocerosic acid (C33)										Ac1PIM3 (R1CO2H+R2CO2H+R3CO2H=48:4,R4=H)	PIM1 (R1CO2H+R2CO2H=37:3)
Alpha-MA (C85)	Lyso-PIM1 (RCO2H=18:1)	Phthioceranic acid (C33)										Ac1PIM3 (R1CO2H+R2CO2H+R3CO2H=49:2,R4=H)	PIM1 (R1CO2H+R2CO2H=33:2)
Alpha-MA (C83)	Lyso-PIM2 (RCO2H=19:0)	Mycocerosic acid (C34)										Ac1PIM3 (R1CO2H+R2CO2H+R3CO2H=50:0,R4=H)	Ac1PIM4 (R1CO2H+R2CO2H+R3CO2H=48:4,R4=H)
Alpha-MA (C81)	Lyso-PIM3 (RCO2H=18:2)	Phthioceranic acid (C34)										Ac1PIM3 (R1CO2H+R2CO2H+R3CO2H=51:5,R4=H)	Ac2PIM2 (R1CO2H+R2CO2H+R3CO2H+R4CO2H=65:4)
Alpha-MA (C77)	PIM2 (R1CO2H+R2CO2H=33:1)	Hydroxyphthioceranic acid (C34)										Ac1PIM3 (R1CO2H+R2CO2H+R3CO2H=56:2,R4=H)	PIM5 (R1CO2H+R2CO2H=37:1)
Alpha-MA (C80)	PIM2 (R1CO2H+R2CO2H=31:0)	Phthioceranic acid (C37)										Ac1PIM3 (R1CO2H+R2CO2H+R3CO2H=54:4,R4=H)
DIMA (C87)	PIM2 (R1CO2H+R2CO2H=34:2)	Phthioceranic acid (C40)										Lyso-PE (R1CO2H=19:1)
DIMA (C104)	PIM2 (R1CO2H+R2CO2H=30:0)	Hydroxyphthioceranic acid (C40)										PE (R1CO2H+R2CO2H=39:0)
DIMA (C83)	PIM2 (R1CO2H+R2CO2H=33:0)	Mycosanoic acid (C24)										PI (R1CO2H+R2CO2H=31:0)
DIMA (C99)	PIM2 (R1CO2H+R2CO2H=37:2)	Mycocerosic acid (C24)										PI (R1CO2H+R2CO2H=35:0)
DIMA (C105)	PIM2 (R1CO2H+R2CO2H=34:0)	Mycocerosic acid (C28)										PI (R1CO2H+R2CO2H=37:3)
DIMA (C91)	PIM2 (R1CO2H+R2CO2H=32:2)	Mycocerosic acid (C29)										PI (R1CO2H+R2CO2H=33:1)
GMM (Alpha-MA (monoenoic or monocyclopropanoic),C88)	Ac1PIM1 (R1CO2H+R2CO2H+R3CO2H=46:0)	Mycocerosic acid (C35)										PI (R1CO2H+R2CO2H=34:3)
GMM (Alpha-MA,C79)	Ac1PIM1 (R1CO2H+R2CO2H+R3CO2H=51:0)	Phthioceranic acid (C36)										PI (R1CO2H+R2CO2H=34:2)
GMM (methoxy-MA,C88)	Ac1PIM1 (R1CO2H+R2CO2H+R3CO2H=53:3)	Phthioceranic acid (C45)										PI (R1CO2H+R2CO2H=37:0)
GMM (methoxy-MA,C87)	Ac1PIM1 (R1CO2H+R2CO2H+R3CO2H=51:1)	Mycolipenic acid (C25)										PI (R1CO2H+R2CO2H=33:2)
GMM (methoxy-MA,C83)	Ac1PIM1 (R1CO2H+R2CO2H+R3CO2H=53:5)	Mycolipanolic acid (C28)										PI (R1CO2H+R2CO2H=32:2)
GMM (methoxy-MA,C82)	Ac1PIM1 (R1CO2H+R2CO2H+R3CO2H=57:4)	Mycocerosic acid (C31)										PI (R1CO2H+R2CO2H=36:2)
GMM (Alpha-MA,C78)	PIM3 (R1CO2H+R2CO2H=35:1)	Phthioceranic acid (C31)										PIM1 (R1CO2H+R2CO2H=34:3)
GMM (methoxy-MA,C80)	PIM3 (R1CO2H+R2CO2H=34:0)	Hydroxyphthioceranic acid (C33)										PIM1 (R1CO2H+R2CO2H=36:2)
GMM (keto-MA,C87)	PIM3 (R1CO2H+R2CO2H=30:0)	Phthioceranic acid (C43)										PIM1 (R1CO2H+R2CO2H=31:0)
TMM (methoxy-MA,C82)	PIM3 (R1CO2H+R2CO2H=33:0)	Hydroxyphthioceranic acid (C31)										PIM1 (R1CO2H+R2CO2H=36:3)
TMM (keto-MA,C82)	PIM3 (R1CO2H+R2CO2H=37:0)	Phthioceranic acid (C46)										PIM1 (R1CO2H+R2CO2H=37:0)
TMM (Alpha-MA (monoenoic or monocyclopropanoic),C83)	PIM3 (R1CO2H+R2CO2H=36:0)	Hydroxyphthioceranic acid (C45)										PIM1 (R1CO2H+R2CO2H=35:1)
TMM (methoxy-MA,C83)	CL (2R1CO2H+2R2CO2H=63:1)	Hydroxyphthioceranic acid (C43)										Ac1PIM4 (R1CO2H+R2CO2H+R3CO2H=51:0,R4=H)
TMM (methoxy-MA,C84)	CL (2R1CO2H+2R2CO2H=76:3)	Hydroxyphthioceranic acid (C36)										Ac2PIM2 (R1CO2H+R2CO2H+R3CO2H+R4CO2H=61:1)
DIMB (C83)	CL (2R1CO2H+2R2CO2H=64:1)	Hydroxyphthioceranic acid (C46)										Ac2PIM2 (R1CO2H+R2CO2H+R3CO2H+R4CO2H=64:0)
DIMB (C82)	CL (2R1CO2H+2R2CO2H=69:4)	Mycolipenic acid (C27)										Ac2PIM3 (R1CO2H+R2CO2H+R3CO2H+R4CO2H=64:1)
DIMB (C86)	CL (2R1CO2H+2R2CO2H=61:0)	Phthioceranic acid (C42)										PIM6 (R1CO2H+R2CO2H=35:2)
DIMB (C91)	CL (2R1CO2H+2R2CO2H=66:4)	Mycolipenic acid (C28)										Lyso-PIM6 (RCO2H=19:0)
Lyso-PG (RCO2H=17:0)	CL (2R1CO2H+2R2CO2H=69:0)	Mycolipanolic acid (C26)										Lyso-PIM6 (RCO2H=16:0)
PG (R1CO2H+R2CO2H=32:0)	CL (2R1CO2H+2R2CO2H=64:0)	Methoxy-MA (C86)										PIM5 (R1CO2H+R2CO2H=30:0)
PG (R1CO2H+R2CO2H=38:1)	CL (2R1CO2H+2R2CO2H=75:1)	GMM (keto-MA,C76)										PIM5 (R1CO2H+R2CO2H=34:3)
PG (R1CO2H+R2CO2H=33:0)	CL (2R1CO2H+2R2CO2H=65:2)	GMM (Alpha-MA (monoenoic or monocyclopropanoic),C77)
PG (R1CO2H+R2CO2H=34:1)	CL (2R1CO2H+2R2CO2H=68:0)	GMM (keto-MA,C75)
PG (R1CO2H+R2CO2H=45:0)	CL (2R1CO2H+2R2CO2H=71:2)	GMM (Alpha-MA (monoenoic or monocyclopropanoic),C76)
PG (R1CO2H+R2CO2H=37:1)	CL (2R1CO2H+2R2CO2H=70:3)	TMM (keto-MA,C88)
PG (R1CO2H+R2CO2H=38:0)	CL (2R1CO2H+2R2CO2H=73:0)	TMM (Alpha-MA (monoenoic or monocyclopropanoic),C89)
PG (R1CO2H+R2CO2H=39:0)	Ac1PIM2 (R1CO2H+R2CO2H+R3CO2H=52:4,R4=H)	DIMB (C85)
PG (R1CO2H+R2CO2H=46:0)	Ac1PIM2 (R1CO2H+R2CO2H+R3CO2H=48:3,R4=H)	Lyso-PG (RCO2H=15:1)
PG (R1CO2H+R2CO2H=36:2)	Ac1PIM2 (R1CO2H+R2CO2H+R3CO2H=49:1,R4=H)	Lyso-PG (RCO2H=17:1)
PG (R1CO2H+R2CO2H=44:0)	Ac1PIM2 (R1CO2H+R2CO2H+R3CO2H=56:2,R4=H)	Lyso-PG (RCO2H=19:1)
PG (R1CO2H+R2CO2H=40:0)	Ac1PIM2 (R1CO2H+R2CO2H+R3CO2H=48:0,R4=H)	Lyso-PG (RCO2H=16:0)
PG (R1CO2H+R2CO2H=42:0)	Ac1PIM2 (R1CO2H+R2CO2H+R3CO2H=52:3,R4=H)	Lyso-PG (RCO2H=18:0)
Lyso-PIM1 (RCO2H=19:1)	Ac1PIM2 (R1CO2H+R2CO2H+R3CO2H=56:3,R4=H)	Lyso-PG (RCO2H=18:1)
Lyso-PIM1 (RCO2H=17:0)	Ac1PIM2 (R1CO2H+R2CO2H+R3CO2H=51:0,R4=H)	Lyso-PG (RCO2H=19:0)
Lyso-PIM2 (RCO2H=19:1)	Ac1PIM2 (R1CO2H+R2CO2H+R3CO2H=54:5,R4=H)	Lyso-PG (RCO2H=16:1)
Lyso-PIM2 (RCO2H=18:2)	Lyso-PIM5 (RCO2H=19:2)	Lyso-PG (RCO2H=20:0)
Lyso-PIM3 (RCO2H=18:1)	PIM4 (R1CO2H+R2CO2H=34:3)	Lyso-PI (RCO2H=19:0)
Lyso-PIM3 (RCO2H=18:0)	PIM4 (R1CO2H+R2CO2H=31:0)	Lyso-PI (RCO2H=16:0)
Lyso-PIM3 (RCO2H=19:2)	PIM4 (R1CO2H+R2CO2H=32:0)	Lyso-PI (RCO2H=17:0)
Lyso-PIM3 (RCO2H=19:1)	Ac1PIM3 (R1CO2H+R2CO2H+R3CO2H=54:1,R4=H)	Lyso-PI (RCO2H=18:2)
PIM2 (R1CO2H+R2CO2H=36:3)	Ac1PIM3 (R1CO2H+R2CO2H+R3CO2H=44:0,R4=H)	Lyso-PI (RCO2H=19:1)
PIM2 (R1CO2H+R2CO2H=32:1)	Ac1PIM3 (R1CO2H+R2CO2H+R3CO2H=56:4,R4=H)	Lyso-PI (RCO2H=19:2)
PIM2 (R1CO2H+R2CO2H=37:0)	Ac1PIM3 (R1CO2H+R2CO2H+R3CO2H=48:0,R4=H)	Lyso-PI (RCO2H=18:0)
Ac1PIM1 (R1CO2H+R2CO2H+R3CO2H=49:4)	Lyso-PE (R1CO2H=20:0)	Lyso-PI (RCO2H=18:1)
Ac1PIM1 (R1CO2H+R2CO2H+R3CO2H=50:0)	PE (R1CO2H+R2CO2H=35:0)	PG (R1CO2H+R2CO2H=35:1)
Ac1PIM1 (R1CO2H+R2CO2H+R3CO2H=52:4)	PE (R1CO2H+R2CO2H=36:2)	PG (R1CO2H+R2CO2H=35:2)
Ac1PIM1 (R1CO2H+R2CO2H+R3CO2H=52:5)	PE (R1CO2H+R2CO2H=36:0)	PG (R1CO2H+R2CO2H=35:0)
Ac1PIM1 (R1CO2H+R2CO2H+R3CO2H=55:5)	PE (R1CO2H+R2CO2H=35:1)	PG (R1CO2H+R2CO2H=36:0)
Ac1PIM1 (R1CO2H+R2CO2H+R3CO2H=51:2)	PE (R1CO2H+R2CO2H=34:2)	PG (R1CO2H+R2CO2H=29:1)
Ac1PIM1 (R1CO2H+R2CO2H+R3CO2H=57:3)	PI (R1CO2H+R2CO2H=35:3)	PG (R1CO2H+R2CO2H=33:2)
Ac1PIM1 (R1CO2H+R2CO2H+R3CO2H=48:3)	PI (R1CO2H+R2CO2H=34:1)	PG (R1CO2H+R2CO2H=30:1)
Ac1PIM1 (R1CO2H+R2CO2H+R3CO2H=47:1)	PI (R1CO2H+R2CO2H=35:4)	PG (R1CO2H+R2CO2H=45:1)
Ac1PIM1 (R1CO2H+R2CO2H+R3CO2H=53:4)	PIM1 (R1CO2H+R2CO2H=34:4)	PG (R1CO2H+R2CO2H=37:0)
Ac1PIM1 (R1CO2H+R2CO2H+R3CO2H=48:0)	PIM1 (R1CO2H+R2CO2H=37:2)	PG (R1CO2H+R2CO2H=30:2)
Ac1PIM1 (R1CO2H+R2CO2H+R3CO2H=49:0)	PIM1 (R1CO2H+R2CO2H=33:0)	PG (R1CO2H+R2CO2H=34:2)
Ac1PIM1 (R1CO2H+R2CO2H+R3CO2H=54:5)	PIM1 (R1CO2H+R2CO2H=35:3)	PG (R1CO2H+R2CO2H=32:2)
Ac1PIM1 (R1CO2H+R2CO2H+R3CO2H=53:0)	PIM1 (R1CO2H+R2CO2H=35:0)	Lyso-PIM1 (RCO2H=19:2)
Lyso-PIM4 (RCO2H=19:2)	PIM1 (R1CO2H+R2CO2H=34:2)	Lyso-PIM1 (RCO2H=18:0)
Lyso-PIM4 (RCO2H=18:0)	PIM1 (R1CO2H+R2CO2H=37:3)	Lyso-PIM1 (RCO2H=18:2)
PIM3 (R1CO2H+R2CO2H=31:0)	PIM1 (R1CO2H+R2CO2H=33:2)	Lyso-PIM2 (RCO2H=17:0)
PIM3 (R1CO2H+R2CO2H=36:1)	Ac1PIM4 (R1CO2H+R2CO2H+R3CO2H=48:4,R4=H)	Lyso-PIM2 (RCO2H=19:2)
PIM3 (R1CO2H+R2CO2H=35:4)	Ac2PIM2 (R1CO2H+R2CO2H+R3CO2H+R4CO2H=65:4)	Lyso-PIM2 (RCO2H=16:0)
PIM3 (R1CO2H+R2CO2H=36:3)	PIM5 (R1CO2H+R2CO2H=37:1)	PIM2 (R1CO2H+R2CO2H=35:1)
CL (2R1CO2H+2R2CO2H=77:1)	Ac2SGL (C76)	PIM2 (R1CO2H+R2CO2H=36:2)
CL (2R1CO2H+2R2CO2H=76:2)	DAT1 (C56)	Lyso-PIM4 (RCO2H=16:0)
CL (2R1CO2H+2R2CO2H=63:4)		CL (2R1CO2H+2R2CO2H=83:1)
CL (2R1CO2H+2R2CO2H=67:3)		Lyso-PE (R1CO2H=16:1)
CL (2R1CO2H+2R2CO2H=64:3)		Lyso-PE (R1CO2H=16:0)
CL (2R1CO2H+2R2CO2H=78:3)		Lyso-PE (R1CO2H=18:1)
CL (2R1CO2H+2R2CO2H=73:2)		Lyso-PE (R1CO2H=17:1)
CL (2R1CO2H+2R2CO2H=77:0)		Lyso-PE (R1CO2H=17:0)
CL (2R1CO2H+2R2CO2H=71:3)		Lyso-PE (R1CO2H=18:0)
CL (2R1CO2H+2R2CO2H=75:3)		Lyso-PE (R1CO2H=19:0)
CL (2R1CO2H+2R2CO2H=82:3)		PE (R1CO2H+R2CO2H=31:0)
CL (2R1CO2H+2R2CO2H=75:2)		PE (R1CO2H+R2CO2H=32:0)
CL (2R1CO2H+2R2CO2H=59:1)		PE (R1CO2H+R2CO2H=33:2)
CL (2R1CO2H+2R2CO2H=67:0)		PE (R1CO2H+R2CO2H=40:0)
CL (2R1CO2H+2R2CO2H=79:0)		PE (R1CO2H+R2CO2H=33:1)
CL (2R1CO2H+2R2CO2H=80:3)		PE (R1CO2H+R2CO2H=33:0)
CL (2R1CO2H+2R2CO2H=68:2)		PE (R1CO2H+R2CO2H=36:1)
CL (2R1CO2H+2R2CO2H=78:0)		PE (R1CO2H+R2CO2H=37:1)
Ac1PIM2 (R1CO2H+R2CO2H+R3CO2H=55:3,R4=H)		PE (R1CO2H+R2CO2H=30:0)
Ac1PIM2 (R1CO2H+R2CO2H+R3CO2H=51:5,R4=H)		PE (R1CO2H+R2CO2H=31:1)
Ac1PIM2 (R1CO2H+R2CO2H+R3CO2H=50:0,R4=H)		PE (R1CO2H+R2CO2H=32:2)
Ac1PIM2 (R1CO2H+R2CO2H+R3CO2H=45:0,R4=H)		PE (R1CO2H+R2CO2H=30:1)
Ac1PIM2 (R1CO2H+R2CO2H+R3CO2H=53:1,R4=H)		PE (R1CO2H+R2CO2H=37:2)
Ac1PIM2 (R1CO2H+R2CO2H+R3CO2H=55:2,R4=H)		PE (R1CO2H+R2CO2H=37:0)
Ac1PIM2 (R1CO2H+R2CO2H+R3CO2H=49:2,R4=H)		PE (R1CO2H+R2CO2H=35:2)
Ac1PIM2 (R1CO2H+R2CO2H+R3CO2H=52:0,R4=H)		PE (R1CO2H+R2CO2H=32:1)
Lyso-PIM5 (RCO2H=16:0)		PE (R1CO2H+R2CO2H=34:1)
Lyso-PIM5 (RCO2H=19:1)		PE (R1CO2H+R2CO2H=34:0)
PIM4 (R1CO2H+R2CO2H=34:4)		PE (R1CO2H+R2CO2H=38:0)
PIM4 (R1CO2H+R2CO2H=35:1)		PI (R1CO2H+R2CO2H=32:0)
Ac1PIM3 (R1CO2H+R2CO2H+R3CO2H=49:3,R4=H)		PI (R1CO2H+R2CO2H=37:2)
Ac1PIM3 (R1CO2H+R2CO2H+R3CO2H=49:4,R4=H)		PI (R1CO2H+R2CO2H=33:0)
Ac1PIM3 (R1CO2H+R2CO2H+R3CO2H=51:3,R4=H)		PI (R1CO2H+R2CO2H=36:1)
Ac1PIM3 (R1CO2H+R2CO2H+R3CO2H=49:1,R4=H)		PI (R1CO2H+R2CO2H=34:0)
Ac1PIM3 (R1CO2H+R2CO2H+R3CO2H=48:4,R4=H)		PI (R1CO2H+R2CO2H=34:4)
Ac1PIM3 (R1CO2H+R2CO2H+R3CO2H=49:2,R4=H)		PI (R1CO2H+R2CO2H=35:2)
Ac1PIM3 (R1CO2H+R2CO2H+R3CO2H=50:0,R4=H)		PI (R1CO2H+R2CO2H=35:1)
Ac1PIM3 (R1CO2H+R2CO2H+R3CO2H=51:5,R4=H)		PI (R1CO2H+R2CO2H=30:0)
Ac1PIM3 (R1CO2H+R2CO2H+R3CO2H=56:2,R4=H)		PIM1 (R1CO2H+R2CO2H=36:1)
Ac1PIM3 (R1CO2H+R2CO2H+R3CO2H=54:4,R4=H)		PIM1 (R1CO2H+R2CO2H=32:0)
Lyso-PE (R1CO2H=19:1)		PIM1 (R1CO2H+R2CO2H=35:2)
PE (R1CO2H+R2CO2H=39:0)		PIM1 (R1CO2H+R2CO2H=35:4)
PI (R1CO2H+R2CO2H=31:0)		PIM1 (R1CO2H+R2CO2H=32:1)
PI (R1CO2H+R2CO2H=35:0)		MK-9
PI (R1CO2H+R2CO2H=37:3)		MK-8 (H2)
PI (R1CO2H+R2CO2H=33:1)		DP
PI (R1CO2H+R2CO2H=34:3)		Ac2SGL (C57)
PI (R1CO2H+R2CO2H=34:2)		Ac2SGL (C64)
PI (R1CO2H+R2CO2H=37:0)		SL-III (C92)
PI (R1CO2H+R2CO2H=33:2)		DAT1 (C55)
PI (R1CO2H+R2CO2H=32:2)		DAT2 (C56)
PI (R1CO2H+R2CO2H=36:2)		DAT2 (C54)
PIM1 (R1CO2H+R2CO2H=34:3)		DAT2 (C55)
PIM1 (R1CO2H+R2CO2H=36:2)
PIM1 (R1CO2H+R2CO2H=31:0)
PIM1 (R1CO2H+R2CO2H=36:3)
PIM1 (R1CO2H+R2CO2H=37:0)
PIM1 (R1CO2H+R2CO2H=35:1)
Ac1PIM4 (R1CO2H+R2CO2H+R3CO2H=51:0,R4=H)
Ac2PIM2 (R1CO2H+R2CO2H+R3CO2H+R4CO2H=61:1)
Ac2PIM2 (R1CO2H+R2CO2H+R3CO2H+R4CO2H=64:0)
Ac2PIM3 (R1CO2H+R2CO2H+R3CO2H+R4CO2H=64:1)
PIM6 (R1CO2H+R2CO2H=35:2)
Lyso-PIM6 (RCO2H=19:0)
Lyso-PIM6 (RCO2H=16:0)
PIM5 (R1CO2H+R2CO2H=30:0)
PIM5 (R1CO2H+R2CO2H=34:3)
DP-PP
MK S881
MK-9 (H2)
DP-P
Ac2SGL (C58)
Ac2SGL (C67)
Ac2SGL (C55)
Ac2SGL (C69)
DAT1 (C52)
DAT2 (C57)
DAT2 (C59)

## Sheet: S. Sheet 2
Figure 2 C					Figure 2 E
MTBvsNTM_All Lipid Categories					MTBvsNTM_FA				MTBvsNTM_GL				MTBvsNTM_GPL				MTBvsNTM_PK				MTBvsNTM_PR				MTBvsNTM_SL
Exclusive Lipids in "MTB"	Exclusive Lipids in "NTM"	Common Lipids in "MTB" and "NTM"			Exclusive Lipids in "MTB_FA"	Exclusive Lipids in "NTM_FA"	Common Lipids in "MTB_FA" and "NTM_FA"		Exclusive lipids in "MTB_GL"	Exclusive Lipids in "NTM_GL"	Common Lipids in "MTB_GL" and "NTM_GL"		Exclusive Lipids in "MTB_GPL"	Exclusive Lipids in "NTM_GPL"	Common Lipids in "MTB_GPL" and "NTM_GPL"		Exclusive Lipids in "MTB_PK"	Exclusive Lipids in "NTM_PK"	Common Lipids in "MTB_PK" and "NTM_PK"		Exclusive Lipids in "MTB_PR"	Exclusive Lipids in "NTM_PR"	Common Lipids in "MTB_PR" and "NTM_PR"		Exclusive Lipids in "MTB_SL"	Exclusive Lipids in "NTM_SL"	Common Lipids in "MTB_SL" and "NTM_SL"
Mbt +Fe (R=17:0)	MPM (C33)	MPM (C30)			Phthioceranic acid (C37)	Mycosanoic acid (C24)	Mycosanoic acid (C25)		MG (RCO2H=18:0)	MG (RCO2H=24:0)	MG (RCO2H=14:0)		Lyso-PI (RCO2H=19:0)	Lyso-PG (RCO2H=16:0)	Lyso-PG (RCO2H=15:1)		Mbt +Fe (R=17:0)	MPM (C33)	MPM (C30)		DP-PP	MK-9 (H2)	MK S881		Ac2SGL (C62)	Ac2SGL (C67)	DAT1 (C55)
Mbt +Fe (R=17:1)	MPM (C34)	MPM (C31)			Mycocerosic acid (C28)	Mycocerosic acid (C24)	Mycocerosic acid (C25)		MG (RCO2H=22:0)	MG (RCO2H=20:1)	MG (RCO2H=15:1)		Lyso-PI (RCO2H=16:0)	PG (R1CO2H+R2CO2H=32:0)	Lyso-PG (RCO2H=17:1)		Mbt +Fe (R=17:1)	MPM (C34)	MPM (C31)		DP	MK-8 (H2)	MK-9		Ac2SGL (C57)	Ac2SGL (C66)	DAT2 (C52)
Mbt +Fe (R=18:0)	Mbt +Fe (R=19:0)	MPM (C32)			Phthioceranic acid (C45)	Phthioceranic acid (C46)	Mycocerosic acid (C30)		DG (R1CO2H+R2CO2H=31:2)	MG (RCO2H=21:0)	MG (RCO2H=15:0)		Lyso-PI (RCO2H=18:1)	PG (R1CO2H+R2CO2H=38:1)	Lyso-PG (RCO2H=19:1)		Mbt +Fe (R=18:0)	Mbt +Fe (R=19:0)	MPM (C32)			DP-P			Ac2SGL (C71)	DAT1 (C57)
Mbt +Fe (R=18:1)	Mbt +Fe (R=19:1)	Mbt -Fe (R=18:1)			Keto-MA (C80)	Mycolipanolic acid (C24)	Mycocerosic acid (C32)		DG (R1CO2H+R2CO2H=34:2)	DG (R1CO2H+R2CO2H=39:1)	MG (RCO2H=16:0)		PG (R1CO2H+R2CO2H=36:1)	PG (R1CO2H+R2CO2H=33:1)	Lyso-PG (RCO2H=18:0)		Mbt +Fe (R=18:1)	Mbt +Fe (R=19:1)	Mbt -Fe (R=18:1)						Ac2SGL (C56)	DAT1 (C52)
MG (RCO2H=18:0)	Mbt +Fe (R=20:0)	MG (RCO2H=14:0)			Keto-MA (C94)	Phthioceranic acid (C48)	Mycocerosic acid (C33)		DG (R1CO2H+R2CO2H=42:0)	DG (R1CO2H+R2CO2H=53:0)	MG (RCO2H=17:0)		PG (R1CO2H+R2CO2H=29:1)	PG (R1CO2H+R2CO2H=43:0)	Lyso-PG (RCO2H=18:1)			Mbt +Fe (R=20:0)								DAT2 (C56)
MG (RCO2H=22:0)	Mbt -Fe (R=17:0)	MG (RCO2H=15:1)			Methoxy-MA (C77)	Keto-MA (C77)	Phthioceranic acid (C33)		DG (R1CO2H+R2CO2H=39:2)	DG (R1CO2H+R2CO2H=40:0)	MG (RCO2H=18:1)		PG (R1CO2H+R2CO2H=34:1)	PG (R1CO2H+R2CO2H=36:0)	Lyso-PG (RCO2H=19:0)			Mbt -Fe (R=17:0)								DAT2 (C55)
DG (R1CO2H+R2CO2H=31:2)	Mbt -Fe (R=17:1)	MG (RCO2H=15:0)			Methoxy-MA (C74)	Keto-MA (C92)	Mycocerosic acid (C34)		TG (R1CO2H+R2CO2H+R3CO2H=62:3)	DG (R1CO2H+R2CO2H=47:0)	MG (RCO2H=19:0)		PG (R1CO2H+R2CO2H=40:0)	PG (R1CO2H+R2CO2H=44:1)	Lyso-PG (RCO2H=16:1)			Mbt -Fe (R=17:1)								DAT2 (C57)
DG (R1CO2H+R2CO2H=34:2)	Mbt -Fe (R=19:0)	MG (RCO2H=16:0)			Methoxy-MA (C89)	Keto-MA (C74)	Phthioceranic acid (C34)		TG (R1CO2H+R2CO2H+R3CO2H=72:1)	DG (R1CO2H+R2CO2H=40:2)	MG (RCO2H=16:1)		Lyso-PIM1 (RCO2H=19:0)	PG (R1CO2H+R2CO2H=31:2)	Lyso-PG (RCO2H=17:0)			Mbt -Fe (R=19:0)								DAT2 (C58)
DG (R1CO2H+R2CO2H=42:0)	Mbt -Fe (R=19:1)	MG (RCO2H=17:0)			Methoxy-MA (C93)	Methoxy-MA (C83)	Hydroxyphthioceranic acid (C34)		TG (R1CO2H+R2CO2H+R3CO2H=73:1)	DG (R1CO2H+R2CO2H=43:1)	MG (RCO2H=17:1)		Lyso-PIM1 (RCO2H=17:0)	PG (R1CO2H+R2CO2H=33:0)	Lyso-PG (RCO2H=20:0)			Mbt -Fe (R=19:1)
DG (R1CO2H+R2CO2H=39:2)	Mbt -Fe (R=20:0)	MG (RCO2H=18:1)			Methoxy-MA (C79)	Alpha-MA (C82)	Hydroxyphthioceranic acid (C40)		TG (R1CO2H+R2CO2H+R3CO2H=74:2)	DG (R1CO2H+R2CO2H=45:0)	MG (RCO2H=26:0)		Lyso-PIM2 (RCO2H=16:0)	PG (R1CO2H+R2CO2H=34:0)	Lyso-PI (RCO2H=17:0)			Mbt -Fe (R=20:0)
TG (R1CO2H+R2CO2H+R3CO2H=62:3)	MG (RCO2H=24:0)	MG (RCO2H=19:0)			Alpha-MA (C88)	Alpha-MA (C76)	Mycocerosic acid (C29)		TG (R1CO2H+R2CO2H+R3CO2H=75:2)	DG (R1CO2H+R2CO2H=50:0)	MG (RCO2H=27:0)		Lyso-PIM3 (RCO2H=19:1)	PG (R1CO2H+R2CO2H=37:1)	Lyso-PI (RCO2H=18:2)
TG (R1CO2H+R2CO2H+R3CO2H=72:1)	MG (RCO2H=20:1)	MG (RCO2H=16:1)			Alpha-MA (C83)	Alpha-MA (C75)	Mycocerosic acid (C35)		TG (R1CO2H+R2CO2H+R3CO2H=83:0)	DG (R1CO2H+R2CO2H=48:1)	MG (RCO2H=22:1)		PIM2 (R1CO2H+R2CO2H=37:1)	PG (R1CO2H+R2CO2H=38:0)	Lyso-PI (RCO2H=19:1)
TG (R1CO2H+R2CO2H+R3CO2H=73:1)	MG (RCO2H=21:0)	MG (RCO2H=17:1)			Alpha-MA (C80)	Alpha-MA (C77)	Phthioceranic acid (C36)		TG (R1CO2H+R2CO2H+R3CO2H=45:1)	TG (R1CO2H+R2CO2H+R3CO2H=52:0)	DG (R1CO2H+R2CO2H=29:1)		PIM2 (R1CO2H+R2CO2H=34:2)	PG (R1CO2H+R2CO2H=39:0)	Lyso-PI (RCO2H=19:2)
TG (R1CO2H+R2CO2H+R3CO2H=74:2)	DG (R1CO2H+R2CO2H=39:1)	MG (RCO2H=26:0)			DIMA (C87)	DIMA (C88)	Mycolipenic acid (C25)		TG (R1CO2H+R2CO2H+R3CO2H=49:3)	TG (R1CO2H+R2CO2H+R3CO2H=60:3)	DG (R1CO2H+R2CO2H=31:0)		PIM2 (R1CO2H+R2CO2H=36:3)	PG (R1CO2H+R2CO2H=46:0)	Lyso-PI (RCO2H=18:0)
TG (R1CO2H+R2CO2H+R3CO2H=75:2)	DG (R1CO2H+R2CO2H=53:0)	MG (RCO2H=27:0)			DIMA (C104)	DIMA (C91)	Mycolipanolic acid (C28)		TG (R1CO2H+R2CO2H+R3CO2H=55:3)	TG (R1CO2H+R2CO2H+R3CO2H=66:2)	DG (R1CO2H+R2CO2H=35:1)		PIM2 (R1CO2H+R2CO2H=35:1)	PG (R1CO2H+R2CO2H=42:0)	PG (R1CO2H+R2CO2H=30:0)
TG (R1CO2H+R2CO2H+R3CO2H=83:0)	DG (R1CO2H+R2CO2H=40:0)	MG (RCO2H=22:1)			DIMA (C102)	GMM (methoxy-MA,C91)	Mycocerosic acid (C31)		TG (R1CO2H+R2CO2H+R3CO2H=64:3)	TG (R1CO2H+R2CO2H+R3CO2H=62:0)	DG (R1CO2H+R2CO2H=41:0)		Ac1PIM1 (R1CO2H+R2CO2H+R3CO2H=48:4)	Lyso-PIM1 (RCO2H=18:0)	PG (R1CO2H+R2CO2H=31:0)
TG (R1CO2H+R2CO2H+R3CO2H=45:1)	DG (R1CO2H+R2CO2H=47:0)	DG (R1CO2H+R2CO2H=29:1)			DIMA (C83)	GMM (Alpha-MA,C75)	Phthioceranic acid (C31)		TG (R1CO2H+R2CO2H+R3CO2H=69:1)	TG (R1CO2H+R2CO2H+R3CO2H=46:0)	DG (R1CO2H+R2CO2H=49:1)		Ac1PIM1 (R1CO2H+R2CO2H+R3CO2H=49:4)	Lyso-PIM2 (RCO2H=17:0)	PG (R1CO2H+R2CO2H=35:1)
TG (R1CO2H+R2CO2H+R3CO2H=49:3)	DG (R1CO2H+R2CO2H=40:2)	DG (R1CO2H+R2CO2H=31:0)			DIMA (C92)	GMM (Alpha-MA,C74)	Hydroxyphthioceranic acid (C33)		TG (R1CO2H+R2CO2H+R3CO2H=44:1)	TG (R1CO2H+R2CO2H+R3CO2H=52:1)	DG (R1CO2H+R2CO2H=28:0)		Ac1PIM1 (R1CO2H+R2CO2H+R3CO2H=56:2)	Lyso-PIM2 (RCO2H=18:0)	PG (R1CO2H+R2CO2H=41:1)
TG (R1CO2H+R2CO2H+R3CO2H=55:3)	DG (R1CO2H+R2CO2H=43:1)	DG (R1CO2H+R2CO2H=35:1)			DIMA (C82)	GMM (Alpha-MA,C87)	Hydroxyphthioceranic acid (C37)		TG (R1CO2H+R2CO2H+R3CO2H=54:2)	TG (R1CO2H+R2CO2H+R3CO2H=51:2)	DG (R1CO2H+R2CO2H=30:0)		Ac1PIM1 (R1CO2H+R2CO2H+R3CO2H=54:0)	Lyso-PIM2 (RCO2H=19:2)	PG (R1CO2H+R2CO2H=35:2)
TG (R1CO2H+R2CO2H+R3CO2H=64:3)	DG (R1CO2H+R2CO2H=45:0)	DG (R1CO2H+R2CO2H=41:0)			GMM (methoxy-MA,C94)	GMM (methoxy-MA,C82)	Phthioceranic acid (C43)		TG (R1CO2H+R2CO2H+R3CO2H=58:2)	TG (R1CO2H+R2CO2H+R3CO2H=64:1)	DG (R1CO2H+R2CO2H=33:1)		Ac1PIM1 (R1CO2H+R2CO2H+R3CO2H=47:0)	Lyso-PIM2 (RCO2H=19:0)	PG (R1CO2H+R2CO2H=35:0)
TG (R1CO2H+R2CO2H+R3CO2H=69:1)	DG (R1CO2H+R2CO2H=50:0)	DG (R1CO2H+R2CO2H=49:1)			GMM (methoxy-MA,C81)	GMM (Alpha-MA,C76)	Hydroxyphthioceranic acid (C31)		TG (R1CO2H+R2CO2H+R3CO2H=63:1)	TG (R1CO2H+R2CO2H+R3CO2H=47:3)	DG (R1CO2H+R2CO2H=33:0)		Ac1PIM1 (R1CO2H+R2CO2H+R3CO2H=57:3)	Lyso-PIM3 (RCO2H=18:1)	PG (R1CO2H+R2CO2H=43:1)
TG (R1CO2H+R2CO2H+R3CO2H=44:1)	DG (R1CO2H+R2CO2H=48:1)	DG (R1CO2H+R2CO2H=28:0)			GMM (methoxy-MA,C77)	DIMB (C82)	Phthioceranic acid (C39)		TG (R1CO2H+R2CO2H+R3CO2H=79:0)	TG (R1CO2H+R2CO2H+R3CO2H=49:2)	DG (R1CO2H+R2CO2H=34:0)		Lyso-PIM4 (RCO2H=18:2)	Lyso-PIM3 (RCO2H=18:0)	PG (R1CO2H+R2CO2H=33:2)
TG (R1CO2H+R2CO2H+R3CO2H=54:2)	TG (R1CO2H+R2CO2H+R3CO2H=52:0)	DG (R1CO2H+R2CO2H=30:0)			GMM (Alpha-MA,C79)		Hydroxyphthioceranic acid (C45)		TG (R1CO2H+R2CO2H+R3CO2H=74:1)	TG (R1CO2H+R2CO2H+R3CO2H=54:1)	DG (R1CO2H+R2CO2H=35:2)		PIM3 (R1CO2H+R2CO2H=37:1)	Lyso-PIM3 (RCO2H=16:0)	PG (R1CO2H+R2CO2H=45:0)
TG (R1CO2H+R2CO2H+R3CO2H=58:2)	TG (R1CO2H+R2CO2H+R3CO2H=60:3)	DG (R1CO2H+R2CO2H=33:1)			GMM (keto-MA,C81)		Hydroxyphthioceranic acid (C48)		TG (R1CO2H+R2CO2H+R3CO2H=56:3)	TG (R1CO2H+R2CO2H+R3CO2H=68:2)	DG (R1CO2H+R2CO2H=38:2)		PIM3 (R1CO2H+R2CO2H=35:4)	Lyso-PIM3 (RCO2H=19:0)	PG (R1CO2H+R2CO2H=32:1)
TG (R1CO2H+R2CO2H+R3CO2H=63:1)	TG (R1CO2H+R2CO2H+R3CO2H=66:2)	DG (R1CO2H+R2CO2H=33:0)			GMM (Alpha-MA (monoenoic or monocyclopropanoic),C82)		Hydroxyphthioceranic acid (C42)		TG (R1CO2H+R2CO2H+R3CO2H=75:1)	TG (R1CO2H+R2CO2H+R3CO2H=72:2)	DG (R1CO2H+R2CO2H=38:0)		PIM3 (R1CO2H+R2CO2H=37:3)	PIM2 (R1CO2H+R2CO2H=33:1)	PG (R1CO2H+R2CO2H=30:1)
TG (R1CO2H+R2CO2H+R3CO2H=79:0)	TG (R1CO2H+R2CO2H+R3CO2H=62:0)	DG (R1CO2H+R2CO2H=34:0)			GMM (keto-MA,C78)		Hydroxyphthioceranic acid (C43)		TG (R1CO2H+R2CO2H+R3CO2H=78:0)	TG (R1CO2H+R2CO2H+R3CO2H=44:0)	DG (R1CO2H+R2CO2H=44:1)		PIM3 (R1CO2H+R2CO2H=36:0)	PIM2 (R1CO2H+R2CO2H=34:4)	PG (R1CO2H+R2CO2H=39:1)
TG (R1CO2H+R2CO2H+R3CO2H=74:1)	TG (R1CO2H+R2CO2H+R3CO2H=46:0)	DG (R1CO2H+R2CO2H=35:2)			GMM (Alpha-MA (monoenoic or monocyclopropanoic),C79)		Hydroxyphthioceranic acid (C36)		TG (R1CO2H+R2CO2H+R3CO2H=46:2)	TG (R1CO2H+R2CO2H+R3CO2H=56:2)	DG (R1CO2H+R2CO2H=46:1)		CL (2R1CO2H+2R2CO2H=62:3)	PIM2 (R1CO2H+R2CO2H=32:1)	PG (R1CO2H+R2CO2H=45:1)
TG (R1CO2H+R2CO2H+R3CO2H=56:3)	TG (R1CO2H+R2CO2H+R3CO2H=52:1)	DG (R1CO2H+R2CO2H=38:2)			TMM (Alpha-MA,C88)		Hydroxyphthioceranic acid (C39)		TG (R1CO2H+R2CO2H+R3CO2H=48:2)	TG (R1CO2H+R2CO2H+R3CO2H=49:0)	DG (R1CO2H+R2CO2H=29:0)		CL (2R1CO2H+2R2CO2H=65:1)	PIM2 (R1CO2H+R2CO2H=35:0)	Lyso-PIM1 (RCO2H=19:2)
TG (R1CO2H+R2CO2H+R3CO2H=75:1)	TG (R1CO2H+R2CO2H+R3CO2H=51:2)	DG (R1CO2H+R2CO2H=38:0)			TMM (keto-MA,C76)		Hydroxyphthioceranic acid (C46)		TG (R1CO2H+R2CO2H+R3CO2H=54:3)	TG (R1CO2H+R2CO2H+R3CO2H=55:2)	DG (R1CO2H+R2CO2H=32:0)		CL (2R1CO2H+2R2CO2H=71:1)	PIM2 (R1CO2H+R2CO2H=35:4)	Lyso-PIM1 (RCO2H=16:0)
TG (R1CO2H+R2CO2H+R3CO2H=78:0)	TG (R1CO2H+R2CO2H+R3CO2H=64:1)	DG (R1CO2H+R2CO2H=44:1)			TMM (Alpha-MA (monoenoic or monocyclopropanoic),C77)		Mycolipenic acid (C27)		TG (R1CO2H+R2CO2H+R3CO2H=54:0)	TG (R1CO2H+R2CO2H+R3CO2H=56:0)	DG (R1CO2H+R2CO2H=37:0)		CL (2R1CO2H+2R2CO2H=72:0)	PIM2 (R1CO2H+R2CO2H=30:0)	Lyso-PIM1 (RCO2H=18:1)
TG (R1CO2H+R2CO2H+R3CO2H=46:2)	TG (R1CO2H+R2CO2H+R3CO2H=47:3)	DG (R1CO2H+R2CO2H=46:1)			TMM (methoxy-MA,C80)		Mycolipenic acid (C29)		TG (R1CO2H+R2CO2H+R3CO2H=74:0)	TG (R1CO2H+R2CO2H+R3CO2H=63:0)	DG (R1CO2H+R2CO2H=46:0)		CL (2R1CO2H+2R2CO2H=60:1)	PIM2 (R1CO2H+R2CO2H=33:0)	Lyso-PIM1 (RCO2H=19:1)
TG (R1CO2H+R2CO2H+R3CO2H=48:2)	TG (R1CO2H+R2CO2H+R3CO2H=49:2)	DG (R1CO2H+R2CO2H=29:0)			TMM (keto-MA,C82)		Phthioceranic acid (C42)		TG (R1CO2H+R2CO2H+R3CO2H=60:2)	TG (R1CO2H+R2CO2H+R3CO2H=69:0)	DG (R1CO2H+R2CO2H=33:2)		CL (2R1CO2H+2R2CO2H=68:3)	PIM2 (R1CO2H+R2CO2H=36:2)	Lyso-PIM1 (RCO2H=18:2)
TG (R1CO2H+R2CO2H+R3CO2H=54:3)	TG (R1CO2H+R2CO2H+R3CO2H=54:1)	DG (R1CO2H+R2CO2H=32:0)			TMM (Alpha-MA (monoenoic or monocyclopropanoic),C83)		Mycolipanolic acid (C27)			TG (R1CO2H+R2CO2H+R3CO2H=69:2)	DG (R1CO2H+R2CO2H=36:0)		CL (2R1CO2H+2R2CO2H=77:1)	PIM2 (R1CO2H+R2CO2H=34:0)	Lyso-PIM3 (RCO2H=17:0)
TG (R1CO2H+R2CO2H+R3CO2H=54:0)	TG (R1CO2H+R2CO2H+R3CO2H=68:2)	DG (R1CO2H+R2CO2H=37:0)			TMM (methoxy-MA,C77)		Mycocerosic acid (C27)			TG (R1CO2H+R2CO2H+R3CO2H=78:1)	DG (R1CO2H+R2CO2H=37:2)		CL (2R1CO2H+2R2CO2H=72:2)	Ac1PIM1 (R1CO2H+R2CO2H+R3CO2H=44:0)	Lyso-PIM3 (RCO2H=18:2)
TG (R1CO2H+R2CO2H+R3CO2H=74:0)	TG (R1CO2H+R2CO2H+R3CO2H=72:2)	DG (R1CO2H+R2CO2H=46:0)			DIMB (C99)		Mycosanoic acid (C26)			TG (R1CO2H+R2CO2H+R3CO2H=53:0)	DG (R1CO2H+R2CO2H=40:1)		CL (2R1CO2H+2R2CO2H=79:2)	Ac1PIM1 (R1CO2H+R2CO2H+R3CO2H=51:2)	PIM2 (R1CO2H+R2CO2H=34:3)
TG (R1CO2H+R2CO2H+R3CO2H=60:2)	TG (R1CO2H+R2CO2H+R3CO2H=44:0)	DG (R1CO2H+R2CO2H=33:2)			DIMB (C92)		Mycocersoci acid (C26)			TG (R1CO2H+R2CO2H+R3CO2H=60:1)	DG (R1CO2H+R2CO2H=44:2)		CL (2R1CO2H+2R2CO2H=85:1)	Ac1PIM1 (R1CO2H+R2CO2H+R3CO2H=52:1)	Ac1PIM1 (R1CO2H+R2CO2H+R3CO2H=55:5)
Phthioceranic acid (C37)	TG (R1CO2H+R2CO2H+R3CO2H=56:2)	DG (R1CO2H+R2CO2H=36:0)			DIMB (C94)		Mycolipenic acid (C28)			TG (R1CO2H+R2CO2H+R3CO2H=66:3)	DG (R1CO2H+R2CO2H=44:0)		CL (2R1CO2H+2R2CO2H=67:4)	Ac1PIM1 (R1CO2H+R2CO2H+R3CO2H=45:0)	PIM3 (R1CO2H+R2CO2H=34:0)
Mycocerosic acid (C28)	TG (R1CO2H+R2CO2H+R3CO2H=49:0)	DG (R1CO2H+R2CO2H=37:2)			Glycosylated phthiodiolone dimycocerosate (C115)		Mycolipanolic acid (C26)			TG (R1CO2H+R2CO2H+R3CO2H=84:0)	DG (R1CO2H+R2CO2H=45:1)		CL (2R1CO2H+2R2CO2H=63:4)	Ac1PIM1 (R1CO2H+R2CO2H+R3CO2H=47:2)	Ac1PIM2 (R1CO2H+R2CO2H+R3CO2H=53:1,R4=H)
Phthioceranic acid (C45)	TG (R1CO2H+R2CO2H+R3CO2H=55:2)	DG (R1CO2H+R2CO2H=40:1)					Keto-MA (C88)			TG (R1CO2H+R2CO2H+R3CO2H=63:3)	DG (R1CO2H+R2CO2H=38:1)		CL (2R1CO2H+2R2CO2H=64:3)	Ac1PIM1 (R1CO2H+R2CO2H+R3CO2H=50:1)	Lyso-PE (R1CO2H=16:1)
Keto-MA (C80)	TG (R1CO2H+R2CO2H+R3CO2H=56:0)	DG (R1CO2H+R2CO2H=44:2)					Methoxy-MA (C80)			TG (R1CO2H+R2CO2H+R3CO2H=70:3)	DG (R1CO2H+R2CO2H=42:1)		CL (2R1CO2H+2R2CO2H=64:0)	Ac1PIM1 (R1CO2H+R2CO2H+R3CO2H=53:2)	Lyso-PE (R1CO2H=18:1)
Keto-MA (C94)	TG (R1CO2H+R2CO2H+R3CO2H=63:0)	DG (R1CO2H+R2CO2H=44:0)					Alpha-MA (C79)			TG (R1CO2H+R2CO2H+R3CO2H=66:0)	DG (R1CO2H+R2CO2H=43:0)		CL (2R1CO2H+2R2CO2H=70:2)	Ac1PIM1 (R1CO2H+R2CO2H+R3CO2H=49:1)	Lyso-PE (R1CO2H=19:1)
Methoxy-MA (C77)	TG (R1CO2H+R2CO2H+R3CO2H=69:0)	DG (R1CO2H+R2CO2H=45:1)					DIMB (C88)			TG (R1CO2H+R2CO2H+R3CO2H=47:1)	DG (R1CO2H+R2CO2H=31:1)		Ac1PIM2 (R1CO2H+R2CO2H+R3CO2H=48:4,R4=H)	Ac1PIM1 (R1CO2H+R2CO2H+R3CO2H=53:1)	Lyso-PE (R1CO2H=17:1)
Methoxy-MA (C74)	TG (R1CO2H+R2CO2H+R3CO2H=69:2)	DG (R1CO2H+R2CO2H=38:1)								TG (R1CO2H+R2CO2H+R3CO2H=52:3)	DG (R1CO2H+R2CO2H=34:1)		Ac1PIM2 (R1CO2H+R2CO2H+R3CO2H=51:4,R4=H)	Ac1PIM1 (R1CO2H+R2CO2H+R3CO2H=54:2)	Lyso-PE (R1CO2H=18:0)
Methoxy-MA (C89)	TG (R1CO2H+R2CO2H+R3CO2H=78:1)	DG (R1CO2H+R2CO2H=42:1)								TG (R1CO2H+R2CO2H+R3CO2H=59:3)	DG (R1CO2H+R2CO2H=36:2)		Ac1PIM2 (R1CO2H+R2CO2H+R3CO2H=52:2,R4=H)	Ac1PIM1 (R1CO2H+R2CO2H+R3CO2H=55:2)	Lyso-PE (R1CO2H=19:0)
Methoxy-MA (C93)	TG (R1CO2H+R2CO2H+R3CO2H=53:0)	DG (R1CO2H+R2CO2H=43:0)								TG (R1CO2H+R2CO2H+R3CO2H=57:1)	DG (R1CO2H+R2CO2H=37:1)		Ac1PIM2 (R1CO2H+R2CO2H+R3CO2H=53:2,R4=H)	Ac1PIM1 (R1CO2H+R2CO2H+R3CO2H=49:3)	PE (R1CO2H+R2CO2H=31:0)
Methoxy-MA (C79)	TG (R1CO2H+R2CO2H+R3CO2H=60:1)	DG (R1CO2H+R2CO2H=31:1)								TG (R1CO2H+R2CO2H+R3CO2H=68:1)	DG (R1CO2H+R2CO2H=41:1)		Ac1PIM2 (R1CO2H+R2CO2H+R3CO2H=53:5,R4=H)	Lyso-PIM4 (RCO2H=19:2)	PE (R1CO2H+R2CO2H=32:0)
Alpha-MA (C88)	TG (R1CO2H+R2CO2H+R3CO2H=66:3)	DG (R1CO2H+R2CO2H=34:1)									DG (R1CO2H+R2CO2H=32:2)		Ac1PIM2 (R1CO2H+R2CO2H+R3CO2H=47:1,R4=H)	Lyso-PIM4 (RCO2H=19:1)	PE (R1CO2H+R2CO2H=33:2)
Alpha-MA (C83)	TG (R1CO2H+R2CO2H+R3CO2H=84:0)	DG (R1CO2H+R2CO2H=36:2)									DG (R1CO2H+R2CO2H=49:0)		Ac1PIM2 (R1CO2H+R2CO2H+R3CO2H=50:1,R4=H)	PIM3 (R1CO2H+R2CO2H=32:0)	PE (R1CO2H+R2CO2H=35:0)
Alpha-MA (C80)	TG (R1CO2H+R2CO2H+R3CO2H=63:3)	DG (R1CO2H+R2CO2H=37:1)									DG (R1CO2H+R2CO2H=52:0)		Ac1PIM2 (R1CO2H+R2CO2H+R3CO2H=55:5,R4=H)	PIM3 (R1CO2H+R2CO2H=32:1)	PE (R1CO2H+R2CO2H=33:1)
DIMA (C87)	TG (R1CO2H+R2CO2H+R3CO2H=70:3)	DG (R1CO2H+R2CO2H=41:1)									DG (R1CO2H+R2CO2H=30:1)		Ac1PIM2 (R1CO2H+R2CO2H+R3CO2H=49:0,R4=H)	PIM3 (R1CO2H+R2CO2H=35:3)	PE (R1CO2H+R2CO2H=36:1)
DIMA (C104)	TG (R1CO2H+R2CO2H+R3CO2H=66:0)	DG (R1CO2H+R2CO2H=32:2)									DG (R1CO2H+R2CO2H=32:1)		Ac1PIM2 (R1CO2H+R2CO2H+R3CO2H=51:5,R4=H)	PIM3 (R1CO2H+R2CO2H=36:1)	PE (R1CO2H+R2CO2H=37:1)
DIMA (C102)	TG (R1CO2H+R2CO2H+R3CO2H=47:1)	DG (R1CO2H+R2CO2H=49:0)									DG (R1CO2H+R2CO2H=48:0)		Ac1PIM2 (R1CO2H+R2CO2H+R3CO2H=45:0,R4=H)	PIM3 (R1CO2H+R2CO2H=37:0)	PE (R1CO2H+R2CO2H=30:0)
DIMA (C83)	TG (R1CO2H+R2CO2H+R3CO2H=52:3)	DG (R1CO2H+R2CO2H=52:0)									DG (R1CO2H+R2CO2H=41:2)		Lyso-PIM5 (RCO2H=18:2)	PIM3 (R1CO2H+R2CO2H=34:2)	PE (R1CO2H+R2CO2H=31:1)
DIMA (C92)	TG (R1CO2H+R2CO2H+R3CO2H=59:3)	DG (R1CO2H+R2CO2H=30:1)									DG (R1CO2H+R2CO2H=35:0)		Lyso-PIM5 (RCO2H=16:0)	PIM3 (R1CO2H+R2CO2H=35:2)	PE (R1CO2H+R2CO2H=30:1)
DIMA (C82)	TG (R1CO2H+R2CO2H+R3CO2H=57:1)	DG (R1CO2H+R2CO2H=32:1)									TG (R1CO2H+R2CO2H+R3CO2H=42:0)		Ac1PIM3 (R1CO2H+R2CO2H+R3CO2H=51:1,R4=H)	CL (2R1CO2H+2R2CO2H=58:2)	PE (R1CO2H+R2CO2H=37:2)
GMM (methoxy-MA,C94)	TG (R1CO2H+R2CO2H+R3CO2H=68:1)	DG (R1CO2H+R2CO2H=48:0)									TG (R1CO2H+R2CO2H+R3CO2H=48:1)		Ac1PIM3 (R1CO2H+R2CO2H+R3CO2H=51:3,R4=H)	CL (2R1CO2H+2R2CO2H=63:2)	PE (R1CO2H+R2CO2H=37:0)
GMM (methoxy-MA,C81)	Mycosanoic acid (C24)	DG (R1CO2H+R2CO2H=41:2)									TG (R1CO2H+R2CO2H+R3CO2H=52:2)		Ac1PIM3 (R1CO2H+R2CO2H+R3CO2H=56:1,R4=H)	CL (2R1CO2H+2R2CO2H=60:0)	PE (R1CO2H+R2CO2H=35:2)
GMM (methoxy-MA,C77)	Mycocerosic acid (C24)	DG (R1CO2H+R2CO2H=35:0)									TG (R1CO2H+R2CO2H+R3CO2H=59:2)		Ac1PIM3 (R1CO2H+R2CO2H+R3CO2H=50:2,R4=H)	CL (2R1CO2H+2R2CO2H=59:3)	PE (R1CO2H+R2CO2H=32:1)
GMM (Alpha-MA,C79)	Phthioceranic acid (C46)	TG (R1CO2H+R2CO2H+R3CO2H=42:0)									TG (R1CO2H+R2CO2H+R3CO2H=43:1)		Ac1PIM3 (R1CO2H+R2CO2H+R3CO2H=56:3,R4=H)	CL (2R1CO2H+2R2CO2H=65:0)	PE (R1CO2H+R2CO2H=34:2)
GMM (keto-MA,C81)	Mycolipanolic acid (C24)	TG (R1CO2H+R2CO2H+R3CO2H=48:1)									TG (R1CO2H+R2CO2H+R3CO2H=45:2)		Lyso-PE (R1CO2H=16:0)	CL (2R1CO2H+2R2CO2H=66:3)	PE (R1CO2H+R2CO2H=34:1)
GMM (Alpha-MA (monoenoic or monocyclopropanoic),C82)	Phthioceranic acid (C48)	TG (R1CO2H+R2CO2H+R3CO2H=52:2)									TG (R1CO2H+R2CO2H+R3CO2H=45:0)		PE (R1CO2H+R2CO2H=40:0)	CL (2R1CO2H+2R2CO2H=76:2)	PE (R1CO2H+R2CO2H=38:0)
GMM (keto-MA,C78)	Keto-MA (C77)	TG (R1CO2H+R2CO2H+R3CO2H=59:2)									TG (R1CO2H+R2CO2H+R3CO2H=51:1)		PE (R1CO2H+R2CO2H=36:0)	CL (2R1CO2H+2R2CO2H=61:0)	PI (R1CO2H+R2CO2H=35:3)
GMM (Alpha-MA (monoenoic or monocyclopropanoic),C79)	Keto-MA (C92)	TG (R1CO2H+R2CO2H+R3CO2H=43:1)									TG (R1CO2H+R2CO2H+R3CO2H=53:3)		PE (R1CO2H+R2CO2H=39:1)	CL (2R1CO2H+2R2CO2H=59:2)	PI (R1CO2H+R2CO2H=34:1)
TMM (Alpha-MA,C88)	Keto-MA (C74)	TG (R1CO2H+R2CO2H+R3CO2H=45:2)									TG (R1CO2H+R2CO2H+R3CO2H=53:1)		PI (R1CO2H+R2CO2H=31:0)	CL (2R1CO2H+2R2CO2H=60:3)	PI (R1CO2H+R2CO2H=37:3)
TMM (keto-MA,C76)	Methoxy-MA (C83)	TG (R1CO2H+R2CO2H+R3CO2H=45:0)									TG (R1CO2H+R2CO2H+R3CO2H=43:0)		PI (R1CO2H+R2CO2H=32:0)	CL (2R1CO2H+2R2CO2H=61:3)	PI (R1CO2H+R2CO2H=34:3)
TMM (Alpha-MA (monoenoic or monocyclopropanoic),C77)	Alpha-MA (C82)	TG (R1CO2H+R2CO2H+R3CO2H=51:1)									TG (R1CO2H+R2CO2H+R3CO2H=53:2)		PI (R1CO2H+R2CO2H=33:0)	CL (2R1CO2H+2R2CO2H=62:0)	PI (R1CO2H+R2CO2H=34:2)
TMM (methoxy-MA,C80)	Alpha-MA (C76)	TG (R1CO2H+R2CO2H+R3CO2H=53:3)									TG (R1CO2H+R2CO2H+R3CO2H=57:2)		PI (R1CO2H+R2CO2H=36:1)	CL (2R1CO2H+2R2CO2H=71:4)	PI (R1CO2H+R2CO2H=37:0)
TMM (keto-MA,C82)	Alpha-MA (C75)	TG (R1CO2H+R2CO2H+R3CO2H=53:1)									TG (R1CO2H+R2CO2H+R3CO2H=59:1)		PI (R1CO2H+R2CO2H=33:1)	CL (2R1CO2H+2R2CO2H=70:0)	PI (R1CO2H+R2CO2H=34:4)
TMM (Alpha-MA (monoenoic or monocyclopropanoic),C83)	Alpha-MA (C77)	TG (R1CO2H+R2CO2H+R3CO2H=43:0)									TG (R1CO2H+R2CO2H+R3CO2H=62:1)		PI (R1CO2H+R2CO2H=35:4)	CL (2R1CO2H+2R2CO2H=68:0)	PI (R1CO2H+R2CO2H=35:2)
TMM (methoxy-MA,C77)	DIMA (C88)	TG (R1CO2H+R2CO2H+R3CO2H=53:2)									TG (R1CO2H+R2CO2H+R3CO2H=71:0)		PIM1 (R1CO2H+R2CO2H=33:1)	CL (2R1CO2H+2R2CO2H=70:1)	PI (R1CO2H+R2CO2H=35:1)
DIMB (C99)	DIMA (C91)	TG (R1CO2H+R2CO2H+R3CO2H=57:2)									TG (R1CO2H+R2CO2H+R3CO2H=48:3)		PIM1 (R1CO2H+R2CO2H=35:3)	Ac1PIM2 (R1CO2H+R2CO2H+R3CO2H=48:3,R4=H)	PI (R1CO2H+R2CO2H=37:1)
DIMB (C92)	GMM (methoxy-MA,C91)	TG (R1CO2H+R2CO2H+R3CO2H=59:1)									TG (R1CO2H+R2CO2H+R3CO2H=50:1)		PIM1 (R1CO2H+R2CO2H=36:0)	Ac1PIM2 (R1CO2H+R2CO2H+R3CO2H=54:1,R4=H)	PI (R1CO2H+R2CO2H=36:0)
DIMB (C94)	GMM (Alpha-MA,C75)	TG (R1CO2H+R2CO2H+R3CO2H=62:1)									TG (R1CO2H+R2CO2H+R3CO2H=48:0)		PIM1 (R1CO2H+R2CO2H=32:0)	Ac1PIM2 (R1CO2H+R2CO2H+R3CO2H=51:3,R4=H)	PIM1 (R1CO2H+R2CO2H=34:4)
Glycosylated phthiodiolone dimycocerosate (C115)	GMM (Alpha-MA,C74)	TG (R1CO2H+R2CO2H+R3CO2H=71:0)									TG (R1CO2H+R2CO2H+R3CO2H=50:2)		PIM1 (R1CO2H+R2CO2H=31:0)	Ac1PIM2 (R1CO2H+R2CO2H+R3CO2H=56:2,R4=H)	PIM1 (R1CO2H+R2CO2H=34:3)
Lyso-PI (RCO2H=19:0)	GMM (Alpha-MA,C87)	TG (R1CO2H+R2CO2H+R3CO2H=48:3)									TG (R1CO2H+R2CO2H+R3CO2H=51:3)		PIM1 (R1CO2H+R2CO2H=35:2)	Ac1PIM2 (R1CO2H+R2CO2H+R3CO2H=51:1,R4=H)	PIM1 (R1CO2H+R2CO2H=35:0)
Lyso-PI (RCO2H=16:0)	GMM (methoxy-MA,C82)	TG (R1CO2H+R2CO2H+R3CO2H=50:1)									TG (R1CO2H+R2CO2H+R3CO2H=51:0)		PIM1 (R1CO2H+R2CO2H=33:2)	Ac1PIM2 (R1CO2H+R2CO2H+R3CO2H=53:4,R4=H)	PIM1 (R1CO2H+R2CO2H=32:2)
Lyso-PI (RCO2H=18:1)	GMM (Alpha-MA,C76)	TG (R1CO2H+R2CO2H+R3CO2H=48:0)									TG (R1CO2H+R2CO2H+R3CO2H=55:1)		Ac1PIM4 (R1CO2H+R2CO2H+R3CO2H=44:0,R4=H)	Ac1PIM2 (R1CO2H+R2CO2H+R3CO2H=53:3,R4=H)	PIM1 (R1CO2H+R2CO2H=32:1)
PG (R1CO2H+R2CO2H=36:1)	DIMB (C82)	TG (R1CO2H+R2CO2H+R3CO2H=50:2)									TG (R1CO2H+R2CO2H+R3CO2H=47:0)		Ac2PIM2 (R1CO2H+R2CO2H+R3CO2H+R4CO2H=67:4)	Lyso-PIM5 (RCO2H=18:1)
PG (R1CO2H+R2CO2H=29:1)	Lyso-PG (RCO2H=16:0)	TG (R1CO2H+R2CO2H+R3CO2H=51:3)									TG (R1CO2H+R2CO2H+R3CO2H=50:3)		Ac2PIM2 (R1CO2H+R2CO2H+R3CO2H+R4CO2H=67:6)	PIM4 (R1CO2H+R2CO2H=35:3)
PG (R1CO2H+R2CO2H=34:1)	PG (R1CO2H+R2CO2H=32:0)	TG (R1CO2H+R2CO2H+R3CO2H=51:0)											Ac2PIM2 (R1CO2H+R2CO2H+R3CO2H+R4CO2H=61:0)	PIM4 (R1CO2H+R2CO2H=34:3)
PG (R1CO2H+R2CO2H=40:0)	PG (R1CO2H+R2CO2H=38:1)	TG (R1CO2H+R2CO2H+R3CO2H=55:1)											Ac2PIM2 (R1CO2H+R2CO2H+R3CO2H+R4CO2H=69:4)	PIM4 (R1CO2H+R2CO2H=32:2)
Lyso-PIM1 (RCO2H=19:0)	PG (R1CO2H+R2CO2H=33:1)	TG (R1CO2H+R2CO2H+R3CO2H=47:0)											Lyso-PIM6 (RCO2H=18:1)	PIM4 (R1CO2H+R2CO2H=37:1)
Lyso-PIM1 (RCO2H=17:0)	PG (R1CO2H+R2CO2H=43:0)	TG (R1CO2H+R2CO2H+R3CO2H=50:3)											PIM5 (R1CO2H+R2CO2H=34:4)	Ac1PIM3 (R1CO2H+R2CO2H+R3CO2H=54:1,R4=H)
Lyso-PIM2 (RCO2H=16:0)	PG (R1CO2H+R2CO2H=36:0)	Mycosanoic acid (C25)												Ac1PIM3 (R1CO2H+R2CO2H+R3CO2H=47:2,R4=H)
Lyso-PIM3 (RCO2H=19:1)	PG (R1CO2H+R2CO2H=44:1)	Mycocerosic acid (C25)												Ac1PIM3 (R1CO2H+R2CO2H+R3CO2H=48:4,R4=H)
PIM2 (R1CO2H+R2CO2H=37:1)	PG (R1CO2H+R2CO2H=31:2)	Mycocerosic acid (C30)												Ac1PIM3 (R1CO2H+R2CO2H+R3CO2H=56:4,R4=H)
PIM2 (R1CO2H+R2CO2H=34:2)	PG (R1CO2H+R2CO2H=33:0)	Mycocerosic acid (C32)												Lyso-PE (R1CO2H=17:0)
PIM2 (R1CO2H+R2CO2H=36:3)	PG (R1CO2H+R2CO2H=34:0)	Mycocerosic acid (C33)												Lyso-PE (R1CO2H=20:0)
PIM2 (R1CO2H+R2CO2H=35:1)	PG (R1CO2H+R2CO2H=37:1)	Phthioceranic acid (C33)												PE (R1CO2H+R2CO2H=36:2)
Ac1PIM1 (R1CO2H+R2CO2H+R3CO2H=48:4)	PG (R1CO2H+R2CO2H=38:0)	Mycocerosic acid (C34)												PI (R1CO2H+R2CO2H=35:0)
Ac1PIM1 (R1CO2H+R2CO2H+R3CO2H=49:4)	PG (R1CO2H+R2CO2H=39:0)	Phthioceranic acid (C34)												PI (R1CO2H+R2CO2H=37:2)
Ac1PIM1 (R1CO2H+R2CO2H+R3CO2H=56:2)	PG (R1CO2H+R2CO2H=46:0)	Hydroxyphthioceranic acid (C34)												PI (R1CO2H+R2CO2H=33:2)
Ac1PIM1 (R1CO2H+R2CO2H+R3CO2H=54:0)	PG (R1CO2H+R2CO2H=42:0)	Hydroxyphthioceranic acid (C40)												PI (R1CO2H+R2CO2H=30:0)
Ac1PIM1 (R1CO2H+R2CO2H+R3CO2H=47:0)	Lyso-PIM1 (RCO2H=18:0)	Mycocerosic acid (C29)												PIM1 (R1CO2H+R2CO2H=36:2)
Ac1PIM1 (R1CO2H+R2CO2H+R3CO2H=57:3)	Lyso-PIM2 (RCO2H=17:0)	Mycocerosic acid (C35)												PIM1 (R1CO2H+R2CO2H=37:3)
Lyso-PIM4 (RCO2H=18:2)	Lyso-PIM2 (RCO2H=18:0)	Phthioceranic acid (C36)												PIM1 (R1CO2H+R2CO2H=30:0)
PIM3 (R1CO2H+R2CO2H=37:1)	Lyso-PIM2 (RCO2H=19:2)	Mycolipenic acid (C25)												PIM1 (R1CO2H+R2CO2H=35:4)
PIM3 (R1CO2H+R2CO2H=35:4)	Lyso-PIM2 (RCO2H=19:0)	Mycolipanolic acid (C28)												Ac1PIM4 (R1CO2H+R2CO2H+R3CO2H=51:5,R4=H)
PIM3 (R1CO2H+R2CO2H=37:3)	Lyso-PIM3 (RCO2H=18:1)	Mycocerosic acid (C31)												Ac1PIM4 (R1CO2H+R2CO2H+R3CO2H=47:0,R4=H)
PIM3 (R1CO2H+R2CO2H=36:0)	Lyso-PIM3 (RCO2H=18:0)	Phthioceranic acid (C31)												Ac2PIM2 (R1CO2H+R2CO2H+R3CO2H+R4CO2H=65:4)
CL (2R1CO2H+2R2CO2H=62:3)	Lyso-PIM3 (RCO2H=16:0)	Hydroxyphthioceranic acid (C33)												Ac2PIM2 (R1CO2H+R2CO2H+R3CO2H+R4CO2H=66:2)
CL (2R1CO2H+2R2CO2H=65:1)	Lyso-PIM3 (RCO2H=19:0)	Hydroxyphthioceranic acid (C37)												Ac2PIM2 (R1CO2H+R2CO2H+R3CO2H+R4CO2H=66:0)
CL (2R1CO2H+2R2CO2H=71:1)	PIM2 (R1CO2H+R2CO2H=33:1)	Phthioceranic acid (C43)												Ac2PIM2 (R1CO2H+R2CO2H+R3CO2H+R4CO2H=73:4)
CL (2R1CO2H+2R2CO2H=72:0)	PIM2 (R1CO2H+R2CO2H=34:4)	Hydroxyphthioceranic acid (C31)												Ac2PIM3 (R1CO2H+R2CO2H+R3CO2H+R4CO2H=61:1)
CL (2R1CO2H+2R2CO2H=60:1)	PIM2 (R1CO2H+R2CO2H=32:1)	Phthioceranic acid (C39)												PIM5 (R1CO2H+R2CO2H=34:0)
CL (2R1CO2H+2R2CO2H=68:3)	PIM2 (R1CO2H+R2CO2H=35:0)	Hydroxyphthioceranic acid (C45)												PIM5 (R1CO2H+R2CO2H=37:2)
CL (2R1CO2H+2R2CO2H=77:1)	PIM2 (R1CO2H+R2CO2H=35:4)	Hydroxyphthioceranic acid (C48)
CL (2R1CO2H+2R2CO2H=72:2)	PIM2 (R1CO2H+R2CO2H=30:0)	Hydroxyphthioceranic acid (C42)
CL (2R1CO2H+2R2CO2H=79:2)	PIM2 (R1CO2H+R2CO2H=33:0)	Hydroxyphthioceranic acid (C43)
CL (2R1CO2H+2R2CO2H=85:1)	PIM2 (R1CO2H+R2CO2H=36:2)	Hydroxyphthioceranic acid (C36)
CL (2R1CO2H+2R2CO2H=67:4)	PIM2 (R1CO2H+R2CO2H=34:0)	Hydroxyphthioceranic acid (C39)
CL (2R1CO2H+2R2CO2H=63:4)	Ac1PIM1 (R1CO2H+R2CO2H+R3CO2H=44:0)	Hydroxyphthioceranic acid (C46)
CL (2R1CO2H+2R2CO2H=64:3)	Ac1PIM1 (R1CO2H+R2CO2H+R3CO2H=51:2)	Mycolipenic acid (C27)
CL (2R1CO2H+2R2CO2H=64:0)	Ac1PIM1 (R1CO2H+R2CO2H+R3CO2H=52:1)	Mycolipenic acid (C29)
CL (2R1CO2H+2R2CO2H=70:2)	Ac1PIM1 (R1CO2H+R2CO2H+R3CO2H=45:0)	Phthioceranic acid (C42)
Ac1PIM2 (R1CO2H+R2CO2H+R3CO2H=48:4,R4=H)	Ac1PIM1 (R1CO2H+R2CO2H+R3CO2H=47:2)	Mycolipanolic acid (C27)
Ac1PIM2 (R1CO2H+R2CO2H+R3CO2H=51:4,R4=H)	Ac1PIM1 (R1CO2H+R2CO2H+R3CO2H=50:1)	Mycocerosic acid (C27)
Ac1PIM2 (R1CO2H+R2CO2H+R3CO2H=52:2,R4=H)	Ac1PIM1 (R1CO2H+R2CO2H+R3CO2H=53:2)	Mycosanoic acid (C26)
Ac1PIM2 (R1CO2H+R2CO2H+R3CO2H=53:2,R4=H)	Ac1PIM1 (R1CO2H+R2CO2H+R3CO2H=49:1)	Mycocersoci acid (C26)
Ac1PIM2 (R1CO2H+R2CO2H+R3CO2H=53:5,R4=H)	Ac1PIM1 (R1CO2H+R2CO2H+R3CO2H=53:1)	Mycolipenic acid (C28)
Ac1PIM2 (R1CO2H+R2CO2H+R3CO2H=47:1,R4=H)	Ac1PIM1 (R1CO2H+R2CO2H+R3CO2H=54:2)	Mycolipanolic acid (C26)
Ac1PIM2 (R1CO2H+R2CO2H+R3CO2H=50:1,R4=H)	Ac1PIM1 (R1CO2H+R2CO2H+R3CO2H=55:2)	Keto-MA (C88)
Ac1PIM2 (R1CO2H+R2CO2H+R3CO2H=55:5,R4=H)	Ac1PIM1 (R1CO2H+R2CO2H+R3CO2H=49:3)	Methoxy-MA (C80)
Ac1PIM2 (R1CO2H+R2CO2H+R3CO2H=49:0,R4=H)	Lyso-PIM4 (RCO2H=19:2)	Alpha-MA (C79)
Ac1PIM2 (R1CO2H+R2CO2H+R3CO2H=51:5,R4=H)	Lyso-PIM4 (RCO2H=19:1)	DIMB (C88)
Ac1PIM2 (R1CO2H+R2CO2H+R3CO2H=45:0,R4=H)	PIM3 (R1CO2H+R2CO2H=32:0)	Lyso-PG (RCO2H=15:1)
Lyso-PIM5 (RCO2H=18:2)	PIM3 (R1CO2H+R2CO2H=32:1)	Lyso-PG (RCO2H=17:1)
Lyso-PIM5 (RCO2H=16:0)	PIM3 (R1CO2H+R2CO2H=35:3)	Lyso-PG (RCO2H=19:1)
Ac1PIM3 (R1CO2H+R2CO2H+R3CO2H=51:1,R4=H)	PIM3 (R1CO2H+R2CO2H=36:1)	Lyso-PG (RCO2H=18:0)
Ac1PIM3 (R1CO2H+R2CO2H+R3CO2H=51:3,R4=H)	PIM3 (R1CO2H+R2CO2H=37:0)	Lyso-PG (RCO2H=18:1)
Ac1PIM3 (R1CO2H+R2CO2H+R3CO2H=56:1,R4=H)	PIM3 (R1CO2H+R2CO2H=34:2)	Lyso-PG (RCO2H=19:0)
Ac1PIM3 (R1CO2H+R2CO2H+R3CO2H=50:2,R4=H)	PIM3 (R1CO2H+R2CO2H=35:2)	Lyso-PG (RCO2H=16:1)
Ac1PIM3 (R1CO2H+R2CO2H+R3CO2H=56:3,R4=H)	CL (2R1CO2H+2R2CO2H=58:2)	Lyso-PG (RCO2H=17:0)
Lyso-PE (R1CO2H=16:0)	CL (2R1CO2H+2R2CO2H=63:2)	Lyso-PG (RCO2H=20:0)
PE (R1CO2H+R2CO2H=40:0)	CL (2R1CO2H+2R2CO2H=60:0)	Lyso-PI (RCO2H=17:0)
PE (R1CO2H+R2CO2H=36:0)	CL (2R1CO2H+2R2CO2H=59:3)	Lyso-PI (RCO2H=18:2)
PE (R1CO2H+R2CO2H=39:1)	CL (2R1CO2H+2R2CO2H=65:0)	Lyso-PI (RCO2H=19:1)
PI (R1CO2H+R2CO2H=31:0)	CL (2R1CO2H+2R2CO2H=66:3)	Lyso-PI (RCO2H=19:2)
PI (R1CO2H+R2CO2H=32:0)	CL (2R1CO2H+2R2CO2H=76:2)	Lyso-PI (RCO2H=18:0)
PI (R1CO2H+R2CO2H=33:0)	CL (2R1CO2H+2R2CO2H=61:0)	PG (R1CO2H+R2CO2H=30:0)
PI (R1CO2H+R2CO2H=36:1)	CL (2R1CO2H+2R2CO2H=59:2)	PG (R1CO2H+R2CO2H=31:0)
PI (R1CO2H+R2CO2H=33:1)	CL (2R1CO2H+2R2CO2H=60:3)	PG (R1CO2H+R2CO2H=35:1)
PI (R1CO2H+R2CO2H=35:4)	CL (2R1CO2H+2R2CO2H=61:3)	PG (R1CO2H+R2CO2H=41:1)
PIM1 (R1CO2H+R2CO2H=33:1)	CL (2R1CO2H+2R2CO2H=62:0)	PG (R1CO2H+R2CO2H=35:2)
PIM1 (R1CO2H+R2CO2H=35:3)	CL (2R1CO2H+2R2CO2H=71:4)	PG (R1CO2H+R2CO2H=35:0)
PIM1 (R1CO2H+R2CO2H=36:0)	CL (2R1CO2H+2R2CO2H=70:0)	PG (R1CO2H+R2CO2H=43:1)
PIM1 (R1CO2H+R2CO2H=32:0)	CL (2R1CO2H+2R2CO2H=68:0)	PG (R1CO2H+R2CO2H=33:2)
PIM1 (R1CO2H+R2CO2H=31:0)	CL (2R1CO2H+2R2CO2H=70:1)	PG (R1CO2H+R2CO2H=45:0)
PIM1 (R1CO2H+R2CO2H=35:2)	Ac1PIM2 (R1CO2H+R2CO2H+R3CO2H=48:3,R4=H)	PG (R1CO2H+R2CO2H=32:1)
PIM1 (R1CO2H+R2CO2H=33:2)	Ac1PIM2 (R1CO2H+R2CO2H+R3CO2H=54:1,R4=H)	PG (R1CO2H+R2CO2H=30:1)
Ac1PIM4 (R1CO2H+R2CO2H+R3CO2H=44:0,R4=H)	Ac1PIM2 (R1CO2H+R2CO2H+R3CO2H=51:3,R4=H)	PG (R1CO2H+R2CO2H=39:1)
Ac2PIM2 (R1CO2H+R2CO2H+R3CO2H+R4CO2H=67:4)	Ac1PIM2 (R1CO2H+R2CO2H+R3CO2H=56:2,R4=H)	PG (R1CO2H+R2CO2H=45:1)
Ac2PIM2 (R1CO2H+R2CO2H+R3CO2H+R4CO2H=67:6)	Ac1PIM2 (R1CO2H+R2CO2H+R3CO2H=51:1,R4=H)	Lyso-PIM1 (RCO2H=19:2)
Ac2PIM2 (R1CO2H+R2CO2H+R3CO2H+R4CO2H=61:0)	Ac1PIM2 (R1CO2H+R2CO2H+R3CO2H=53:4,R4=H)	Lyso-PIM1 (RCO2H=16:0)
Ac2PIM2 (R1CO2H+R2CO2H+R3CO2H+R4CO2H=69:4)	Ac1PIM2 (R1CO2H+R2CO2H+R3CO2H=53:3,R4=H)	Lyso-PIM1 (RCO2H=18:1)
Lyso-PIM6 (RCO2H=18:1)	Lyso-PIM5 (RCO2H=18:1)	Lyso-PIM1 (RCO2H=19:1)
PIM5 (R1CO2H+R2CO2H=34:4)	PIM4 (R1CO2H+R2CO2H=35:3)	Lyso-PIM1 (RCO2H=18:2)
DP-PP	PIM4 (R1CO2H+R2CO2H=34:3)	Lyso-PIM3 (RCO2H=17:0)
DP	PIM4 (R1CO2H+R2CO2H=32:2)	Lyso-PIM3 (RCO2H=18:2)
Ac2SGL (C62)	PIM4 (R1CO2H+R2CO2H=37:1)	PIM2 (R1CO2H+R2CO2H=34:3)
Ac2SGL (C57)	Ac1PIM3 (R1CO2H+R2CO2H+R3CO2H=54:1,R4=H)	Ac1PIM1 (R1CO2H+R2CO2H+R3CO2H=55:5)
Ac2SGL (C71)	Ac1PIM3 (R1CO2H+R2CO2H+R3CO2H=47:2,R4=H)	PIM3 (R1CO2H+R2CO2H=34:0)
Ac2SGL (C56)	Ac1PIM3 (R1CO2H+R2CO2H+R3CO2H=48:4,R4=H)	Ac1PIM2 (R1CO2H+R2CO2H+R3CO2H=53:1,R4=H)
	Ac1PIM3 (R1CO2H+R2CO2H+R3CO2H=56:4,R4=H)	Lyso-PE (R1CO2H=16:1)
	Lyso-PE (R1CO2H=17:0)	Lyso-PE (R1CO2H=18:1)
	Lyso-PE (R1CO2H=20:0)	Lyso-PE (R1CO2H=19:1)
	PE (R1CO2H+R2CO2H=36:2)	Lyso-PE (R1CO2H=17:1)
	PI (R1CO2H+R2CO2H=35:0)	Lyso-PE (R1CO2H=18:0)
	PI (R1CO2H+R2CO2H=37:2)	Lyso-PE (R1CO2H=19:0)
	PI (R1CO2H+R2CO2H=33:2)	PE (R1CO2H+R2CO2H=31:0)
	PI (R1CO2H+R2CO2H=30:0)	PE (R1CO2H+R2CO2H=32:0)
	PIM1 (R1CO2H+R2CO2H=36:2)	PE (R1CO2H+R2CO2H=33:2)
	PIM1 (R1CO2H+R2CO2H=37:3)	PE (R1CO2H+R2CO2H=35:0)
	PIM1 (R1CO2H+R2CO2H=30:0)	PE (R1CO2H+R2CO2H=33:1)
	PIM1 (R1CO2H+R2CO2H=35:4)	PE (R1CO2H+R2CO2H=36:1)
	Ac1PIM4 (R1CO2H+R2CO2H+R3CO2H=51:5,R4=H)	PE (R1CO2H+R2CO2H=37:1)
	Ac1PIM4 (R1CO2H+R2CO2H+R3CO2H=47:0,R4=H)	PE (R1CO2H+R2CO2H=30:0)
	Ac2PIM2 (R1CO2H+R2CO2H+R3CO2H+R4CO2H=65:4)	PE (R1CO2H+R2CO2H=31:1)
	Ac2PIM2 (R1CO2H+R2CO2H+R3CO2H+R4CO2H=66:2)	PE (R1CO2H+R2CO2H=30:1)
	Ac2PIM2 (R1CO2H+R2CO2H+R3CO2H+R4CO2H=66:0)	PE (R1CO2H+R2CO2H=37:2)
	Ac2PIM2 (R1CO2H+R2CO2H+R3CO2H+R4CO2H=73:4)	PE (R1CO2H+R2CO2H=37:0)
	Ac2PIM3 (R1CO2H+R2CO2H+R3CO2H+R4CO2H=61:1)	PE (R1CO2H+R2CO2H=35:2)
	PIM5 (R1CO2H+R2CO2H=34:0)	PE (R1CO2H+R2CO2H=32:1)
	PIM5 (R1CO2H+R2CO2H=37:2)	PE (R1CO2H+R2CO2H=34:2)
	MK-9 (H2)	PE (R1CO2H+R2CO2H=34:1)
	MK-8 (H2)	PE (R1CO2H+R2CO2H=38:0)
	DP-P	PI (R1CO2H+R2CO2H=35:3)
	Ac2SGL (C67)	PI (R1CO2H+R2CO2H=34:1)
	Ac2SGL (C66)	PI (R1CO2H+R2CO2H=37:3)
	DAT1 (C57)	PI (R1CO2H+R2CO2H=34:3)
	DAT1 (C52)	PI (R1CO2H+R2CO2H=34:2)
	DAT2 (C56)	PI (R1CO2H+R2CO2H=37:0)
	DAT2 (C55)	PI (R1CO2H+R2CO2H=34:4)
	DAT2 (C57)	PI (R1CO2H+R2CO2H=35:2)
	DAT2 (C58)	PI (R1CO2H+R2CO2H=35:1)
		PI (R1CO2H+R2CO2H=37:1)
		PI (R1CO2H+R2CO2H=36:0)
		PIM1 (R1CO2H+R2CO2H=34:4)
		PIM1 (R1CO2H+R2CO2H=34:3)
		PIM1 (R1CO2H+R2CO2H=35:0)
		PIM1 (R1CO2H+R2CO2H=32:2)
		PIM1 (R1CO2H+R2CO2H=32:1)
		MK S881
		MK-9
		DAT1 (C55)
		DAT2 (C52)

## Sheet: S. Sheet 3
Figure 4
Exclusive Lipids in "MTB_TL"	Exclusive Lipids in "NTM_TL"	Exclusive Lipids in "MTB_CWL"	Exclusive Lipids in "NTM_CWL"		Common Lipids in "MTB_CWL" and "MTB_TL"	Common Lipids in "NTM_CWL" and "NTM_TL"	Common Lipids in "MTB_TL" and "NTM_TL"	Common Lipids in "MTB_CWL" and "NTM_CWL"	Common Lipids in "MTB_CWL" and "NTM_TL"	Common Lipids in "NTM_CWL" and "MTB_TL"		Common Lipids in "MTB_CWL", "NTM_CWL" and "MTB_TL"	Common Lipids in "MTB_CWL", "MTB_TL" and "NTM_TL"	Common Lipids in "NTM_CWL", "MTB_TL" and "NTM_TL"	Common Lipids in "MTB_CWL", "NTM_CWL" and "NTM_TL"		Common Lipids in "MTB_CWL", "NTM_CWL", "MTB_TL" and "NTM_TL"
MG (RCO2H=20:0)	DG (R1CO2H+R2CO2H=42:2)	DG (R1CO2H+R2CO2H=42:0)	Mbt +Fe (R=19:1)		Mbt +Fe (R=17:1)	Mbt -Fe (R=17:1)	DG (R1CO2H+R2CO2H=47:1)	MPM (C32)	TG (R1CO2H+R2CO2H+R3CO2H=44:1)	MPM (C33)		MPM (C30)	Mbt +Fe (R=17:0)	Mbt +Fe (R=19:0)	MPM (C31)		MG (RCO2H=14:0)
DG (R1CO2H+R2CO2H=36:1)	TG (R1CO2H+R2CO2H+R3CO2H=57:0)	TG (R1CO2H+R2CO2H+R3CO2H=72:1)	Mbt +Fe (R=20:0)		Mbt +Fe (R=18:1)	Mbt -Fe (R=19:1)	DG (R1CO2H+R2CO2H=54:0)	Mbt -Fe (R=18:1)	TG (R1CO2H+R2CO2H+R3CO2H=63:1)	MPM (C34)		MG (RCO2H=26:0)	Mbt +Fe (R=18:0)	Mbt -Fe (R=19:0)	DG (R1CO2H+R2CO2H=46:1)		MG (RCO2H=15:1)
DG (R1CO2H+R2CO2H=39:0)	TG (R1CO2H+R2CO2H+R3CO2H=61:1)	TG (R1CO2H+R2CO2H+R3CO2H=74:2)	Mbt -Fe (R=17:0)		TG (R1CO2H+R2CO2H+R3CO2H=62:3)	MG (RCO2H=21:0)	DG (R1CO2H+R2CO2H=51:0)	DG (R1CO2H+R2CO2H=41:0)	TG (R1CO2H+R2CO2H+R3CO2H=74:1)	MG (RCO2H=20:1)		DG (R1CO2H+R2CO2H=31:0)	MG (RCO2H=18:0)	Mbt -Fe (R=20:0)	DG (R1CO2H+R2CO2H=45:1)		MG (RCO2H=15:0)
TG (R1CO2H+R2CO2H+R3CO2H=73:0)	TG (R1CO2H+R2CO2H+R3CO2H=61:0)	TG (R1CO2H+R2CO2H+R3CO2H=75:2)	DG (R1CO2H+R2CO2H=53:0)		TG (R1CO2H+R2CO2H+R3CO2H=73:1)	DG (R1CO2H+R2CO2H=43:1)	TG (R1CO2H+R2CO2H+R3CO2H=55:0)	DG (R1CO2H+R2CO2H=38:0)	TG (R1CO2H+R2CO2H+R3CO2H=74:0)	DG (R1CO2H+R2CO2H=47:0)		DG (R1CO2H+R2CO2H=49:1)	MG (RCO2H=22:0)	MG (RCO2H=24:0)	DG (R1CO2H+R2CO2H=34:1)		MG (RCO2H=16:0)
TG (R1CO2H+R2CO2H+R3CO2H=79:1)	TG (R1CO2H+R2CO2H+R3CO2H=77:1)	TG (R1CO2H+R2CO2H+R3CO2H=55:3)	DG (R1CO2H+R2CO2H=40:0)		TG (R1CO2H+R2CO2H+R3CO2H=83:0)	TG (R1CO2H+R2CO2H+R3CO2H=60:3)	TG (R1CO2H+R2CO2H+R3CO2H=76:2)	DG (R1CO2H+R2CO2H=42:1)	Methoxy-MA (C89)	DG (R1CO2H+R2CO2H=40:2)		DG (R1CO2H+R2CO2H=44:1)	DG (R1CO2H+R2CO2H=31:2)	DG (R1CO2H+R2CO2H=39:1)	DG (R1CO2H+R2CO2H=37:1)		MG (RCO2H=17:0)
TG (R1CO2H+R2CO2H+R3CO2H=58:0)	TG (R1CO2H+R2CO2H+R3CO2H=80:0)	TG (R1CO2H+R2CO2H+R3CO2H=64:3)	DG (R1CO2H+R2CO2H=45:0)		TG (R1CO2H+R2CO2H+R3CO2H=45:1)	TG (R1CO2H+R2CO2H+R3CO2H=69:2)	TG (R1CO2H+R2CO2H+R3CO2H=60:0)	DG (R1CO2H+R2CO2H=43:0)	Methoxy-MA (C79)	DG (R1CO2H+R2CO2H=48:1)		DG (R1CO2H+R2CO2H=32:0)	DG (R1CO2H+R2CO2H=34:2)	DG (R1CO2H+R2CO2H=50:0)	DG (R1CO2H+R2CO2H=52:0)		MG (RCO2H=18:1)
TG (R1CO2H+R2CO2H+R3CO2H=61:2)	TG (R1CO2H+R2CO2H+R3CO2H=56:1)	TG (R1CO2H+R2CO2H+R3CO2H=69:1)	TG (R1CO2H+R2CO2H+R3CO2H=52:0)		TG (R1CO2H+R2CO2H+R3CO2H=49:3)	TG (R1CO2H+R2CO2H+R3CO2H=53:0)	TG (R1CO2H+R2CO2H+R3CO2H=50:0)	TG (R1CO2H+R2CO2H+R3CO2H=42:0)	GMM (methoxy-MA,C81)	TG (R1CO2H+R2CO2H+R3CO2H=46:0)		DG (R1CO2H+R2CO2H=37:0)	DG (R1CO2H+R2CO2H=39:2)	TG (R1CO2H+R2CO2H+R3CO2H=62:0)	DG (R1CO2H+R2CO2H=32:1)		MG (RCO2H=19:0)
TG (R1CO2H+R2CO2H+R3CO2H=70:1)	TG (R1CO2H+R2CO2H+R3CO2H=57:3)	TG (R1CO2H+R2CO2H+R3CO2H=79:0)	TG (R1CO2H+R2CO2H+R3CO2H=66:2)		TG (R1CO2H+R2CO2H+R3CO2H=56:3)	TG (R1CO2H+R2CO2H+R3CO2H=66:3)	TG (R1CO2H+R2CO2H+R3CO2H=58:1)	TG (R1CO2H+R2CO2H+R3CO2H=59:2)	GMM (methoxy-MA,C77)	TG (R1CO2H+R2CO2H+R3CO2H=52:1)		DG (R1CO2H+R2CO2H=33:2)	TG (R1CO2H+R2CO2H+R3CO2H=54:2)	TG (R1CO2H+R2CO2H+R3CO2H=56:2)	TG (R1CO2H+R2CO2H+R3CO2H=51:1)		MG (RCO2H=16:1)
TG (R1CO2H+R2CO2H+R3CO2H=49:1)	TG (R1CO2H+R2CO2H+R3CO2H=46:1)	TG (R1CO2H+R2CO2H+R3CO2H=54:3)	TG (R1CO2H+R2CO2H+R3CO2H=51:2)		TG (R1CO2H+R2CO2H+R3CO2H=75:1)	TG (R1CO2H+R2CO2H+R3CO2H=66:0)	TG (R1CO2H+R2CO2H+R3CO2H=61:3)	TG (R1CO2H+R2CO2H+R3CO2H=71:0)	PG (R1CO2H+R2CO2H=36:1)	TG (R1CO2H+R2CO2H+R3CO2H=47:3)		DG (R1CO2H+R2CO2H=44:0)	TG (R1CO2H+R2CO2H+R3CO2H=58:2)	TG (R1CO2H+R2CO2H+R3CO2H=49:0)	TG (R1CO2H+R2CO2H+R3CO2H=53:1)		MG (RCO2H=17:1)
TG (R1CO2H+R2CO2H+R3CO2H=62:2)	TG (R1CO2H+R2CO2H+R3CO2H=77:0)	Keto-MA (C80)	TG (R1CO2H+R2CO2H+R3CO2H=64:1)		TG (R1CO2H+R2CO2H+R3CO2H=78:0)	TG (R1CO2H+R2CO2H+R3CO2H=52:3)	TG (R1CO2H+R2CO2H+R3CO2H=81:1)	PG (R1CO2H+R2CO2H=31:0)	PIM2 (R1CO2H+R2CO2H=34:2)	TG (R1CO2H+R2CO2H+R3CO2H=49:2)		DG (R1CO2H+R2CO2H=41:1)	TG (R1CO2H+R2CO2H+R3CO2H=54:0)	TG (R1CO2H+R2CO2H+R3CO2H=55:2)	TG (R1CO2H+R2CO2H+R3CO2H=59:1)		MG (RCO2H=27:0)
TG (R1CO2H+R2CO2H+R3CO2H=67:3)	Keto-MA (C90)	Keto-MA (C94)	TG (R1CO2H+R2CO2H+R3CO2H=54:1)		TG (R1CO2H+R2CO2H+R3CO2H=46:2)	TG (R1CO2H+R2CO2H+R3CO2H=68:1)	TG (R1CO2H+R2CO2H+R3CO2H=58:3)	PG (R1CO2H+R2CO2H=43:1)	PIM3 (R1CO2H+R2CO2H=36:0)	TG (R1CO2H+R2CO2H+R3CO2H=56:0)		DG (R1CO2H+R2CO2H=49:0)	TG (R1CO2H+R2CO2H+R3CO2H=60:2)	TG (R1CO2H+R2CO2H+R3CO2H=63:3)	TG (R1CO2H+R2CO2H+R3CO2H=62:1)		MG (RCO2H=22:1)
TG (R1CO2H+R2CO2H+R3CO2H=65:0)	Methoxy-MA (C82)	Methoxy-MA (C77)	TG (R1CO2H+R2CO2H+R3CO2H=68:2)		TG (R1CO2H+R2CO2H+R3CO2H=48:2)	Keto-MA (C92)	Phthioceranic acid (C40)	PG (R1CO2H+R2CO2H=39:1)	CL (2R1CO2H+2R2CO2H=64:0)	TG (R1CO2H+R2CO2H+R3CO2H=78:1)		TG (R1CO2H+R2CO2H+R3CO2H=48:1)	Phthioceranic acid (C37)	TG (R1CO2H+R2CO2H+R3CO2H=59:3)	TG (R1CO2H+R2CO2H+R3CO2H=51:3)		DG (R1CO2H+R2CO2H=29:1)
Keto-MA (C85)	Alpha-MA (C78)	Methoxy-MA (C74)	TG (R1CO2H+R2CO2H+R3CO2H=72:2)		Alpha-MA (C83)	Keto-MA (C74)	Methoxy-MA (C86)	Lyso-PIM3 (RCO2H=17:0)	PE (R1CO2H+R2CO2H=36:0)	TG (R1CO2H+R2CO2H+R3CO2H=60:1)		TG (R1CO2H+R2CO2H+R3CO2H=43:1)	Mycocerosic acid (C28)	Mycosanoic acid (C24)	TG (R1CO2H+R2CO2H+R3CO2H=51:0)		DG (R1CO2H+R2CO2H=35:1)
Keto-MA (C84)	Alpha-MA (C93)	Methoxy-MA (C93)	TG (R1CO2H+R2CO2H+R3CO2H=44:0)		Alpha-MA (C80)	PG (R1CO2H+R2CO2H=33:1)	GMM (keto-MA,C76)	PIM2 (R1CO2H+R2CO2H=34:3)	PI (R1CO2H+R2CO2H=35:4)	TG (R1CO2H+R2CO2H+R3CO2H=47:1)		TG (R1CO2H+R2CO2H+R3CO2H=43:0)	Phthioceranic acid (C45)	Mycocerosic acid (C24)	TG (R1CO2H+R2CO2H+R3CO2H=55:1)		DG (R1CO2H+R2CO2H=28:0)
Keto-MA (C86)	DIMA (C84)	Alpha-MA (C88)	TG (R1CO2H+R2CO2H+R3CO2H=63:0)		DIMA (C87)	PG (R1CO2H+R2CO2H=43:0)	GMM (Alpha-MA (monoenoic or monocyclopropanoic),C77)	PI (R1CO2H+R2CO2H=37:1)	PIM1 (R1CO2H+R2CO2H=35:3)	TG (R1CO2H+R2CO2H+R3CO2H=57:1)		TG (R1CO2H+R2CO2H+R3CO2H=48:3)	Lyso-PI (RCO2H=19:0)	Phthioceranic acid (C46)	Hydroxyphthioceranic acid (C37)		DG (R1CO2H+R2CO2H=30:0)
Methoxy-MA (C78)	DIMA (C81)	DIMA (C102)	TG (R1CO2H+R2CO2H+R3CO2H=69:0)		DIMA (C104)	PG (R1CO2H+R2CO2H=31:2)	GMM (keto-MA,C75)	PI (R1CO2H+R2CO2H=36:0)	PIM1 (R1CO2H+R2CO2H=33:2)	Mycolipanolic acid (C24)		TG (R1CO2H+R2CO2H+R3CO2H=48:0)	Lyso-PI (RCO2H=16:0)	Lyso-PG (RCO2H=16:0)	Hydroxyphthioceranic acid (C48)		DG (R1CO2H+R2CO2H=33:1)
Methoxy-MA (C84)	GMM (Alpha-MA,C84)	DIMA (C92)	TG (R1CO2H+R2CO2H+R3CO2H=84:0)		DIMA (C83)	Lyso-PIM2 (RCO2H=19:0)	GMM (Alpha-MA (monoenoic or monocyclopropanoic),C76)	PIM1 (R1CO2H+R2CO2H=32:2)		Phthioceranic acid (C48)		TG (R1CO2H+R2CO2H+R3CO2H=50:3)	Lyso-PI (RCO2H=18:1)	PG (R1CO2H+R2CO2H=36:0)	Hydroxyphthioceranic acid (C42)		DG (R1CO2H+R2CO2H=33:0)
Methoxy-MA (C75)	GMM (methoxy-MA,C86)	DIMA (C82)	TG (R1CO2H+R2CO2H+R3CO2H=70:3)		GMM (Alpha-MA,C79)	PIM2 (R1CO2H+R2CO2H=33:1)	TMM (keto-MA,C88)	DAT2 (C52)		Methoxy-MA (C83)		Mycosanoic acid (C25)	PG (R1CO2H+R2CO2H=29:1)	Lyso-PIM1 (RCO2H=18:0)	Hydroxyphthioceranic acid (C39)		DG (R1CO2H+R2CO2H=34:0)
Methoxy-MA (C87)	GMM (Alpha-MA,C80)	GMM (methoxy-MA,C94)	Keto-MA (C77)		TMM (keto-MA,C82)	PIM2 (R1CO2H+R2CO2H=30:0)	TMM (Alpha-MA (monoenoic or monocyclopropanoic),C89)			Alpha-MA (C76)		Mycocerosic acid (C25)	Lyso-PIM2 (RCO2H=16:0)	Lyso-PIM2 (RCO2H=17:0)	Mycolipanolic acid (C27)		DG (R1CO2H+R2CO2H=35:2)
Methoxy-MA (C92)	GMM (methoxy-MA,C75)	GMM (keto-MA,C81)	Alpha-MA (C82)		TMM (Alpha-MA (monoenoic or monocyclopropanoic),C83)	PIM2 (R1CO2H+R2CO2H=33:0)	DIMB (C85)			Alpha-MA (C77)		Phthioceranic acid (C39)	PIM2 (R1CO2H+R2CO2H=35:1)	Lyso-PIM2 (RCO2H=19:2)	DIMB (C88)		DG (R1CO2H+R2CO2H=38:2)
Alpha-MA (C90)	GMM (keto-MA,C93)	GMM (Alpha-MA (monoenoic or monocyclopropanoic),C82)	Alpha-MA (C75)		PG (R1CO2H+R2CO2H=34:1)	PIM2 (R1CO2H+R2CO2H=34:0)	PG (R1CO2H+R2CO2H=37:0)			DIMA (C91)		Mycolipenic acid (C29)	Lyso-PE (R1CO2H=16:0)	PIM2 (R1CO2H+R2CO2H=36:2)	PG (R1CO2H+R2CO2H=30:0)		DG (R1CO2H+R2CO2H=29:0)
Alpha-MA (C86)	GMM (Alpha-MA (monoenoic or monocyclopropanoic),C94)	GMM (keto-MA,C78)	DIMA (C88)		PG (R1CO2H+R2CO2H=40:0)	PIM3 (R1CO2H+R2CO2H=37:0)	PG (R1CO2H+R2CO2H=30:2)			GMM (methoxy-MA,C82)		Mycocerosic acid (C27)	PE (R1CO2H+R2CO2H=40:0)	Lyso-PE (R1CO2H=17:0)	PG (R1CO2H+R2CO2H=41:1)		DG (R1CO2H+R2CO2H=46:0)
Alpha-MA (C85)	GMM (keto-MA,C77)	GMM (Alpha-MA (monoenoic or monocyclopropanoic),C79)	GMM (methoxy-MA,C91)		Lyso-PIM1 (RCO2H=17:0)	CL (2R1CO2H+2R2CO2H=61:0)	PG (R1CO2H+R2CO2H=34:2)			DIMB (C82)		Mycosanoic acid (C26)	PI (R1CO2H+R2CO2H=32:0)	PI (R1CO2H+R2CO2H=37:2)	PG (R1CO2H+R2CO2H=32:1)		DG (R1CO2H+R2CO2H=36:0)
Alpha-MA (C81)	GMM (Alpha-MA (monoenoic or monocyclopropanoic),C78)	TMM (Alpha-MA,C88)	GMM (Alpha-MA,C75)		Lyso-PIM3 (RCO2H=19:1)	CL (2R1CO2H+2R2CO2H=68:0)	PG (R1CO2H+R2CO2H=32:2)			PG (R1CO2H+R2CO2H=32:0)		Mycocersoci acid (C26)	PI (R1CO2H+R2CO2H=33:0)	PI (R1CO2H+R2CO2H=30:0)	Lyso-PIM1 (RCO2H=16:0)		DG (R1CO2H+R2CO2H=37:2)
DIMA (C99)	GMM (methoxy-MA,C89)	TMM (keto-MA,C76)	GMM (Alpha-MA,C74)		PIM2 (R1CO2H+R2CO2H=36:3)	Ac1PIM2 (R1CO2H+R2CO2H+R3CO2H=48:3,R4=H)	Lyso-PIM4 (RCO2H=16:0)			PG (R1CO2H+R2CO2H=38:1)		Keto-MA (C88)	PI (R1CO2H+R2CO2H=36:1)	PIM1 (R1CO2H+R2CO2H=35:4)	Lyso-PIM1 (RCO2H=18:1)		DG (R1CO2H+R2CO2H=40:1)
DIMA (C105)	GMM (Alpha-MA,C85)	TMM (Alpha-MA (monoenoic or monocyclopropanoic),C77)	GMM (Alpha-MA,C87)		Ac1PIM1 (R1CO2H+R2CO2H+R3CO2H=49:4)	Ac1PIM2 (R1CO2H+R2CO2H+R3CO2H=56:2,R4=H)	CL (2R1CO2H+2R2CO2H=83:1)			PG (R1CO2H+R2CO2H=33:0)		Methoxy-MA (C80)	PIM1 (R1CO2H+R2CO2H=32:0)	MK-8 (H2)	Lyso-PIM3 (RCO2H=18:2)		DG (R1CO2H+R2CO2H=44:2)
GMM (Alpha-MA (monoenoic or monocyclopropanoic),C88)	TMM (Alpha-MA,C84)	TMM (methoxy-MA,C80)	GMM (Alpha-MA,C76)		Ac1PIM1 (R1CO2H+R2CO2H+R3CO2H=57:3)	PIM4 (R1CO2H+R2CO2H=34:3)	PE (R1CO2H+R2CO2H=33:0)			PG (R1CO2H+R2CO2H=37:1)		Alpha-MA (C79)	PIM1 (R1CO2H+R2CO2H=35:2)	DAT2 (C56)	PIM3 (R1CO2H+R2CO2H=34:0)		DG (R1CO2H+R2CO2H=38:1)
GMM (methoxy-MA,C88)	TMM (keto-MA,C80)	TMM (methoxy-MA,C77)	PG (R1CO2H+R2CO2H=44:1)		PIM3 (R1CO2H+R2CO2H=35:4)	Ac1PIM3 (R1CO2H+R2CO2H+R3CO2H=54:1,R4=H)	PE (R1CO2H+R2CO2H=32:2)			PG (R1CO2H+R2CO2H=38:0)		Lyso-PG (RCO2H=17:0)	DP	DAT2 (C55)	PE (R1CO2H+R2CO2H=35:0)		DG (R1CO2H+R2CO2H=31:1)
GMM (methoxy-MA,C87)	DIMB (C81)	DIMB (C99)	PG (R1CO2H+R2CO2H=34:0)		CL (2R1CO2H+2R2CO2H=77:1)	Ac1PIM3 (R1CO2H+R2CO2H+R3CO2H=56:4,R4=H)	PE (R1CO2H+R2CO2H=34:0)			PG (R1CO2H+R2CO2H=39:0)		PG (R1CO2H+R2CO2H=45:0)	Ac2SGL (C57)		PE (R1CO2H+R2CO2H=34:2)		DG (R1CO2H+R2CO2H=36:2)
GMM (methoxy-MA,C83)	PG (R1CO2H+R2CO2H=37:2)	DIMB (C92)	Lyso-PIM2 (RCO2H=18:0)		CL (2R1CO2H+2R2CO2H=63:4)	Lyso-PE (R1CO2H=20:0)	PI (R1CO2H+R2CO2H=34:0)			PG (R1CO2H+R2CO2H=46:0)		Lyso-PIM1 (RCO2H=19:1)			PI (R1CO2H+R2CO2H=35:3)		DG (R1CO2H+R2CO2H=32:2)
GMM (Alpha-MA,C78)	PG (R1CO2H+R2CO2H=31:1)	DIMB (C94)	Lyso-PIM3 (RCO2H=16:0)		CL (2R1CO2H+2R2CO2H=64:3)	PE (R1CO2H+R2CO2H=36:2)	PIM1 (R1CO2H+R2CO2H=36:1)			PG (R1CO2H+R2CO2H=42:0)		Ac1PIM1 (R1CO2H+R2CO2H+R3CO2H=55:5)			PI (R1CO2H+R2CO2H=34:1)		DG (R1CO2H+R2CO2H=30:1)
GMM (methoxy-MA,C80)	PIM2 (R1CO2H+R2CO2H=31:0)	Glycosylated phthiodiolone dimycocerosate (C115)	Lyso-PIM3 (RCO2H=19:0)		Ac1PIM2 (R1CO2H+R2CO2H+R3CO2H=51:5,R4=H)	PIM1 (R1CO2H+R2CO2H=37:3)	Ac2SGL (C64)			Lyso-PIM3 (RCO2H=18:1)		Ac1PIM2 (R1CO2H+R2CO2H+R3CO2H=53:1,R4=H)			PIM1 (R1CO2H+R2CO2H=34:4)		DG (R1CO2H+R2CO2H=48:0)
GMM (keto-MA,C87)	PIM2 (R1CO2H+R2CO2H=37:2)	Lyso-PIM1 (RCO2H=19:0)	PIM2 (R1CO2H+R2CO2H=34:4)		Ac1PIM2 (R1CO2H+R2CO2H+R3CO2H=45:0,R4=H)	Ac2PIM2 (R1CO2H+R2CO2H+R3CO2H+R4CO2H=65:4)	SL-III (C92)			Lyso-PIM3 (RCO2H=18:0)		Lyso-PE (R1CO2H=19:1)			PIM1 (R1CO2H+R2CO2H=35:0)		DG (R1CO2H+R2CO2H=41:2)
TMM (methoxy-MA,C82)	PIM2 (R1CO2H+R2CO2H=32:2)	PIM2 (R1CO2H+R2CO2H=37:1)	PIM2 (R1CO2H+R2CO2H=35:0)		Lyso-PIM5 (RCO2H=16:0)		DAT2 (C54)			PIM2 (R1CO2H+R2CO2H=32:1)		PI (R1CO2H+R2CO2H=37:3)					DG (R1CO2H+R2CO2H=35:0)
TMM (methoxy-MA,C83)	Ac1PIM1 (R1CO2H+R2CO2H+R3CO2H=46:0)	Ac1PIM1 (R1CO2H+R2CO2H+R3CO2H=48:4)	PIM2 (R1CO2H+R2CO2H=35:4)		Ac1PIM3 (R1CO2H+R2CO2H+R3CO2H=51:3,R4=H)					Ac1PIM1 (R1CO2H+R2CO2H+R3CO2H=51:2)		PI (R1CO2H+R2CO2H=34:3)					TG (R1CO2H+R2CO2H+R3CO2H=52:2)
TMM (methoxy-MA,C84)	Ac1PIM1 (R1CO2H+R2CO2H+R3CO2H=51:0)	Ac1PIM1 (R1CO2H+R2CO2H+R3CO2H=56:2)	Ac1PIM1 (R1CO2H+R2CO2H+R3CO2H=44:0)		PI (R1CO2H+R2CO2H=31:0)					Lyso-PIM4 (RCO2H=19:2)		PI (R1CO2H+R2CO2H=34:2)					TG (R1CO2H+R2CO2H+R3CO2H=45:2)
DIMB (C83)	Ac1PIM1 (R1CO2H+R2CO2H+R3CO2H=53:3)	Ac1PIM1 (R1CO2H+R2CO2H+R3CO2H=54:0)	Ac1PIM1 (R1CO2H+R2CO2H+R3CO2H=52:1)		PI (R1CO2H+R2CO2H=33:1)					PIM3 (R1CO2H+R2CO2H=36:1)		PI (R1CO2H+R2CO2H=37:0)					TG (R1CO2H+R2CO2H+R3CO2H=45:0)
DIMB (C86)	Ac1PIM1 (R1CO2H+R2CO2H+R3CO2H=51:1)	Ac1PIM1 (R1CO2H+R2CO2H+R3CO2H=47:0)	Ac1PIM1 (R1CO2H+R2CO2H+R3CO2H=45:0)		PIM1 (R1CO2H+R2CO2H=31:0)					CL (2R1CO2H+2R2CO2H=76:2)		PIM1 (R1CO2H+R2CO2H=34:3)					TG (R1CO2H+R2CO2H+R3CO2H=53:3)
DIMB (C91)	Ac1PIM1 (R1CO2H+R2CO2H+R3CO2H=53:5)	Lyso-PIM4 (RCO2H=18:2)	Ac1PIM1 (R1CO2H+R2CO2H+R3CO2H=47:2)		DP-PP					Ac1PIM3 (R1CO2H+R2CO2H+R3CO2H=48:4,R4=H)		MK S881					TG (R1CO2H+R2CO2H+R3CO2H=53:2)
PG (R1CO2H+R2CO2H=36:2)	Ac1PIM1 (R1CO2H+R2CO2H+R3CO2H=57:4)	PIM3 (R1CO2H+R2CO2H=37:1)	Ac1PIM1 (R1CO2H+R2CO2H+R3CO2H=50:1)							PI (R1CO2H+R2CO2H=35:0)							TG (R1CO2H+R2CO2H+R3CO2H=57:2)
PG (R1CO2H+R2CO2H=44:0)	PIM3 (R1CO2H+R2CO2H=35:1)	PIM3 (R1CO2H+R2CO2H=37:3)	Ac1PIM1 (R1CO2H+R2CO2H+R3CO2H=53:2)							PI (R1CO2H+R2CO2H=33:2)							TG (R1CO2H+R2CO2H+R3CO2H=50:1)
Lyso-PIM2 (RCO2H=19:1)	PIM3 (R1CO2H+R2CO2H=30:0)	CL (2R1CO2H+2R2CO2H=62:3)	Ac1PIM1 (R1CO2H+R2CO2H+R3CO2H=49:1)							PIM1 (R1CO2H+R2CO2H=36:2)							TG (R1CO2H+R2CO2H+R3CO2H=50:2)
Lyso-PIM2 (RCO2H=18:2)	PIM3 (R1CO2H+R2CO2H=33:0)	CL (2R1CO2H+2R2CO2H=65:1)	Ac1PIM1 (R1CO2H+R2CO2H+R3CO2H=53:1)							MK-9 (H2)							TG (R1CO2H+R2CO2H+R3CO2H=47:0)
Lyso-PIM3 (RCO2H=19:2)	CL (2R1CO2H+2R2CO2H=63:1)	CL (2R1CO2H+2R2CO2H=71:1)	Ac1PIM1 (R1CO2H+R2CO2H+R3CO2H=54:2)							DP-P							Mycocerosic acid (C30)
PIM2 (R1CO2H+R2CO2H=37:0)	CL (2R1CO2H+2R2CO2H=76:3)	CL (2R1CO2H+2R2CO2H=72:0)	Ac1PIM1 (R1CO2H+R2CO2H+R3CO2H=55:2)							Ac2SGL (C67)							Mycocerosic acid (C32)
Ac1PIM1 (R1CO2H+R2CO2H+R3CO2H=50:0)	CL (2R1CO2H+2R2CO2H=64:1)	CL (2R1CO2H+2R2CO2H=60:1)	Ac1PIM1 (R1CO2H+R2CO2H+R3CO2H=49:3)							DAT1 (C52)							Mycocerosic acid (C33)
Ac1PIM1 (R1CO2H+R2CO2H+R3CO2H=52:4)	CL (2R1CO2H+2R2CO2H=69:4)	CL (2R1CO2H+2R2CO2H=68:3)	Lyso-PIM4 (RCO2H=19:1)							DAT2 (C57)							Phthioceranic acid (C33)
Ac1PIM1 (R1CO2H+R2CO2H+R3CO2H=52:5)	CL (2R1CO2H+2R2CO2H=66:4)	CL (2R1CO2H+2R2CO2H=72:2)	PIM3 (R1CO2H+R2CO2H=32:0)														Mycocerosic acid (C34)
Ac1PIM1 (R1CO2H+R2CO2H+R3CO2H=48:3)	CL (2R1CO2H+2R2CO2H=69:0)	CL (2R1CO2H+2R2CO2H=79:2)	PIM3 (R1CO2H+R2CO2H=32:1)														Phthioceranic acid (C34)
Ac1PIM1 (R1CO2H+R2CO2H+R3CO2H=47:1)	CL (2R1CO2H+2R2CO2H=75:1)	CL (2R1CO2H+2R2CO2H=85:1)	PIM3 (R1CO2H+R2CO2H=35:3)														Hydroxyphthioceranic acid (C34)
Ac1PIM1 (R1CO2H+R2CO2H+R3CO2H=53:4)	CL (2R1CO2H+2R2CO2H=65:2)	CL (2R1CO2H+2R2CO2H=67:4)	PIM3 (R1CO2H+R2CO2H=34:2)														Hydroxyphthioceranic acid (C40)
Ac1PIM1 (R1CO2H+R2CO2H+R3CO2H=48:0)	CL (2R1CO2H+2R2CO2H=71:2)	CL (2R1CO2H+2R2CO2H=70:2)	PIM3 (R1CO2H+R2CO2H=35:2)														Mycocerosic acid (C29)
Ac1PIM1 (R1CO2H+R2CO2H+R3CO2H=49:0)	CL (2R1CO2H+2R2CO2H=70:3)	Ac1PIM2 (R1CO2H+R2CO2H+R3CO2H=48:4,R4=H)	CL (2R1CO2H+2R2CO2H=58:2)														Mycocerosic acid (C35)
Ac1PIM1 (R1CO2H+R2CO2H+R3CO2H=54:5)	CL (2R1CO2H+2R2CO2H=73:0)	Ac1PIM2 (R1CO2H+R2CO2H+R3CO2H=51:4,R4=H)	CL (2R1CO2H+2R2CO2H=63:2)														Phthioceranic acid (C36)
Ac1PIM1 (R1CO2H+R2CO2H+R3CO2H=53:0)	Ac1PIM2 (R1CO2H+R2CO2H+R3CO2H=52:4,R4=H)	Ac1PIM2 (R1CO2H+R2CO2H+R3CO2H=52:2,R4=H)	CL (2R1CO2H+2R2CO2H=60:0)														Mycolipenic acid (C25)
Lyso-PIM4 (RCO2H=18:0)	Ac1PIM2 (R1CO2H+R2CO2H+R3CO2H=49:1,R4=H)	Ac1PIM2 (R1CO2H+R2CO2H+R3CO2H=53:2,R4=H)	CL (2R1CO2H+2R2CO2H=59:3)														Mycolipanolic acid (C28)
PIM3 (R1CO2H+R2CO2H=31:0)	Ac1PIM2 (R1CO2H+R2CO2H+R3CO2H=48:0,R4=H)	Ac1PIM2 (R1CO2H+R2CO2H+R3CO2H=53:5,R4=H)	CL (2R1CO2H+2R2CO2H=65:0)														Mycocerosic acid (C31)
PIM3 (R1CO2H+R2CO2H=36:3)	Ac1PIM2 (R1CO2H+R2CO2H+R3CO2H=52:3,R4=H)	Ac1PIM2 (R1CO2H+R2CO2H+R3CO2H=47:1,R4=H)	CL (2R1CO2H+2R2CO2H=66:3)														Phthioceranic acid (C31)
CL (2R1CO2H+2R2CO2H=67:3)	Ac1PIM2 (R1CO2H+R2CO2H+R3CO2H=56:3,R4=H)	Ac1PIM2 (R1CO2H+R2CO2H+R3CO2H=50:1,R4=H)	CL (2R1CO2H+2R2CO2H=59:2)														Hydroxyphthioceranic acid (C33)
CL (2R1CO2H+2R2CO2H=78:3)	Ac1PIM2 (R1CO2H+R2CO2H+R3CO2H=51:0,R4=H)	Ac1PIM2 (R1CO2H+R2CO2H+R3CO2H=55:5,R4=H)	CL (2R1CO2H+2R2CO2H=60:3)														Phthioceranic acid (C43)
CL (2R1CO2H+2R2CO2H=73:2)	Ac1PIM2 (R1CO2H+R2CO2H+R3CO2H=54:5,R4=H)	Ac1PIM2 (R1CO2H+R2CO2H+R3CO2H=49:0,R4=H)	CL (2R1CO2H+2R2CO2H=61:3)														Hydroxyphthioceranic acid (C31)
CL (2R1CO2H+2R2CO2H=77:0)	Lyso-PIM5 (RCO2H=19:2)	Lyso-PIM5 (RCO2H=18:2)	CL (2R1CO2H+2R2CO2H=62:0)														Hydroxyphthioceranic acid (C45)
CL (2R1CO2H+2R2CO2H=71:3)	PIM4 (R1CO2H+R2CO2H=31:0)	Ac1PIM3 (R1CO2H+R2CO2H+R3CO2H=51:1,R4=H)	CL (2R1CO2H+2R2CO2H=71:4)														Hydroxyphthioceranic acid (C43)
CL (2R1CO2H+2R2CO2H=75:3)	PIM4 (R1CO2H+R2CO2H=32:0)	Ac1PIM3 (R1CO2H+R2CO2H+R3CO2H=56:1,R4=H)	CL (2R1CO2H+2R2CO2H=70:0)														Hydroxyphthioceranic acid (C36)
CL (2R1CO2H+2R2CO2H=82:3)	Ac1PIM3 (R1CO2H+R2CO2H+R3CO2H=44:0,R4=H)	Ac1PIM3 (R1CO2H+R2CO2H+R3CO2H=50:2,R4=H)	CL (2R1CO2H+2R2CO2H=70:1)														Hydroxyphthioceranic acid (C46)
CL (2R1CO2H+2R2CO2H=75:2)	Ac1PIM3 (R1CO2H+R2CO2H+R3CO2H=48:0,R4=H)	Ac1PIM3 (R1CO2H+R2CO2H+R3CO2H=56:3,R4=H)	Ac1PIM2 (R1CO2H+R2CO2H+R3CO2H=54:1,R4=H)														Mycolipenic acid (C27)
CL (2R1CO2H+2R2CO2H=59:1)	PE (R1CO2H+R2CO2H=35:1)	PE (R1CO2H+R2CO2H=39:1)	Ac1PIM2 (R1CO2H+R2CO2H+R3CO2H=51:3,R4=H)														Phthioceranic acid (C42)
CL (2R1CO2H+2R2CO2H=67:0)	PIM1 (R1CO2H+R2CO2H=37:2)	PIM1 (R1CO2H+R2CO2H=33:1)	Ac1PIM2 (R1CO2H+R2CO2H+R3CO2H=51:1,R4=H)														Mycolipenic acid (C28)
CL (2R1CO2H+2R2CO2H=79:0)	PIM1 (R1CO2H+R2CO2H=33:0)	PIM1 (R1CO2H+R2CO2H=36:0)	Ac1PIM2 (R1CO2H+R2CO2H+R3CO2H=53:4,R4=H)														Mycolipanolic acid (C26)
CL (2R1CO2H+2R2CO2H=80:3)	PIM1 (R1CO2H+R2CO2H=34:2)	Ac1PIM4 (R1CO2H+R2CO2H+R3CO2H=44:0,R4=H)	Ac1PIM2 (R1CO2H+R2CO2H+R3CO2H=53:3,R4=H)														Lyso-PG (RCO2H=15:1)
CL (2R1CO2H+2R2CO2H=68:2)	Ac1PIM4 (R1CO2H+R2CO2H+R3CO2H=48:4,R4=H)	Ac2PIM2 (R1CO2H+R2CO2H+R3CO2H+R4CO2H=67:4)	Lyso-PIM5 (RCO2H=18:1)														Lyso-PG (RCO2H=17:1)
CL (2R1CO2H+2R2CO2H=78:0)	PIM5 (R1CO2H+R2CO2H=37:1)	Ac2PIM2 (R1CO2H+R2CO2H+R3CO2H+R4CO2H=67:6)	PIM4 (R1CO2H+R2CO2H=35:3)														Lyso-PG (RCO2H=19:1)
Ac1PIM2 (R1CO2H+R2CO2H+R3CO2H=55:3,R4=H)	Ac2SGL (C76)	Ac2PIM2 (R1CO2H+R2CO2H+R3CO2H+R4CO2H=61:0)	PIM4 (R1CO2H+R2CO2H=32:2)														Lyso-PG (RCO2H=18:0)
Ac1PIM2 (R1CO2H+R2CO2H+R3CO2H=50:0,R4=H)	DAT1 (C56)	Ac2PIM2 (R1CO2H+R2CO2H+R3CO2H+R4CO2H=69:4)	PIM4 (R1CO2H+R2CO2H=37:1)														Lyso-PG (RCO2H=18:1)
Ac1PIM2 (R1CO2H+R2CO2H+R3CO2H=55:2,R4=H)		Lyso-PIM6 (RCO2H=18:1)	Ac1PIM3 (R1CO2H+R2CO2H+R3CO2H=47:2,R4=H)														Lyso-PG (RCO2H=19:0)
Ac1PIM2 (R1CO2H+R2CO2H+R3CO2H=49:2,R4=H)		PIM5 (R1CO2H+R2CO2H=34:4)	PIM1 (R1CO2H+R2CO2H=30:0)														Lyso-PG (RCO2H=16:1)
Ac1PIM2 (R1CO2H+R2CO2H+R3CO2H=52:0,R4=H)		Ac2SGL (C62)	Ac1PIM4 (R1CO2H+R2CO2H+R3CO2H=51:5,R4=H)														Lyso-PG (RCO2H=20:0)
Lyso-PIM5 (RCO2H=19:1)		Ac2SGL (C71)	Ac1PIM4 (R1CO2H+R2CO2H+R3CO2H=47:0,R4=H)														Lyso-PI (RCO2H=17:0)
PIM4 (R1CO2H+R2CO2H=34:4)		Ac2SGL (C56)	Ac2PIM2 (R1CO2H+R2CO2H+R3CO2H+R4CO2H=66:2)														Lyso-PI (RCO2H=18:2)
PIM4 (R1CO2H+R2CO2H=35:1)			Ac2PIM2 (R1CO2H+R2CO2H+R3CO2H+R4CO2H=66:0)														Lyso-PI (RCO2H=19:1)
Ac1PIM3 (R1CO2H+R2CO2H+R3CO2H=49:3,R4=H)			Ac2PIM2 (R1CO2H+R2CO2H+R3CO2H+R4CO2H=73:4)														Lyso-PI (RCO2H=19:2)
Ac1PIM3 (R1CO2H+R2CO2H+R3CO2H=49:4,R4=H)			Ac2PIM3 (R1CO2H+R2CO2H+R3CO2H+R4CO2H=61:1)														Lyso-PI (RCO2H=18:0)
Ac1PIM3 (R1CO2H+R2CO2H+R3CO2H=49:1,R4=H)			PIM5 (R1CO2H+R2CO2H=34:0)														PG (R1CO2H+R2CO2H=35:1)
Ac1PIM3 (R1CO2H+R2CO2H+R3CO2H=49:2,R4=H)			PIM5 (R1CO2H+R2CO2H=37:2)														PG (R1CO2H+R2CO2H=35:2)
Ac1PIM3 (R1CO2H+R2CO2H+R3CO2H=50:0,R4=H)			Ac2SGL (C66)														PG (R1CO2H+R2CO2H=35:0)
Ac1PIM3 (R1CO2H+R2CO2H+R3CO2H=51:5,R4=H)			DAT1 (C57)														PG (R1CO2H+R2CO2H=33:2)
Ac1PIM3 (R1CO2H+R2CO2H+R3CO2H=56:2,R4=H)			DAT2 (C58)														PG (R1CO2H+R2CO2H=30:1)
Ac1PIM3 (R1CO2H+R2CO2H+R3CO2H=54:4,R4=H)																	PG (R1CO2H+R2CO2H=45:1)
PE (R1CO2H+R2CO2H=39:0)																	Lyso-PIM1 (RCO2H=19:2)
PI (R1CO2H+R2CO2H=32:2)																	Lyso-PIM1 (RCO2H=18:2)
PI (R1CO2H+R2CO2H=36:2)																	Lyso-PE (R1CO2H=16:1)
PIM1 (R1CO2H+R2CO2H=36:3)																	Lyso-PE (R1CO2H=18:1)
PIM1 (R1CO2H+R2CO2H=37:0)																	Lyso-PE (R1CO2H=17:1)
PIM1 (R1CO2H+R2CO2H=35:1)																	Lyso-PE (R1CO2H=18:0)
Ac1PIM4 (R1CO2H+R2CO2H+R3CO2H=51:0,R4=H)																	Lyso-PE (R1CO2H=19:0)
Ac2PIM2 (R1CO2H+R2CO2H+R3CO2H+R4CO2H=61:1)																	PE (R1CO2H+R2CO2H=31:0)
Ac2PIM2 (R1CO2H+R2CO2H+R3CO2H+R4CO2H=64:0)																	PE (R1CO2H+R2CO2H=32:0)
Ac2PIM3 (R1CO2H+R2CO2H+R3CO2H+R4CO2H=64:1)																	PE (R1CO2H+R2CO2H=33:2)
PIM6 (R1CO2H+R2CO2H=35:2)																	PE (R1CO2H+R2CO2H=33:1)
Lyso-PIM6 (RCO2H=19:0)																	PE (R1CO2H+R2CO2H=36:1)
Lyso-PIM6 (RCO2H=16:0)																	PE (R1CO2H+R2CO2H=37:1)
PIM5 (R1CO2H+R2CO2H=30:0)																	PE (R1CO2H+R2CO2H=30:0)
PIM5 (R1CO2H+R2CO2H=34:3)																	PE (R1CO2H+R2CO2H=31:1)
Ac2SGL (C58)																	PE (R1CO2H+R2CO2H=30:1)
Ac2SGL (C55)																	PE (R1CO2H+R2CO2H=37:2)
Ac2SGL (C69)																	PE (R1CO2H+R2CO2H=37:0)
DAT2 (C59)																	PE (R1CO2H+R2CO2H=35:2)
																	PE (R1CO2H+R2CO2H=32:1)
																	PE (R1CO2H+R2CO2H=34:1)
																	PE (R1CO2H+R2CO2H=38:0)
																	PI (R1CO2H+R2CO2H=34:4)
																	PI (R1CO2H+R2CO2H=35:2)
																	PI (R1CO2H+R2CO2H=35:1)
																	PIM1 (R1CO2H+R2CO2H=32:1)
																	MK-9
																	DAT1 (C55)
